# Supplementary material for: Bis{2,4-dibromo-6-[(E)-(4-fluoro­benz­yl)imino­meth­yl]phenolato-κ2 N,O}zinc
Source: Acta Crystallogr Sect E Struct Rep Online. 2012 Oct 31;68(Pt 11):m1424. doi: 10.1107/S1600536812043930 (PMC3515159; doi:10.1107/S1600536812043930)
Supplement: Supplementary file 1 [file e-68-m1424-sup1.cif]

##############################################################################
#                                                                            #
# This CIF contains the data in a paper accepted for publication in          #
# Acta Crystallographica Section E. It conforms to the requirements of       #
# Notes for Authors for Acta Crystallographica Section E, and has been       #
# peer reviewed under the auspices of the IUCr Commission on Journals.       #
#                                                                            #
# Full details of the Crystallographic Information File format               #
# are given in the paper "The Crystallographic Information File (CIF):       #
# a New Standard Archive File for Crystallography" by S. R. Hall, F. H.      #
# Allen and I. D. Brown [Acta Cryst. (1991), A47, 655-685].                  #
#                                                                            #
# The current version of the core CIF dictionary is obtainable from          #
# ftp://ftp.iucr.org/pub/cif_core.dic.                                       #
#                                                                            #
# Software is freely available for graphical display of the structure(s)     #
# in this CIF. For information consult the CIF software page                 #
# http://www.iucr.org/resources/cif/software.                                #
#                                                                            #
# This file may be used for bona fide research purposes within the           #
# scientific community so long as proper attribution is given to the journal # 
# article from which it was obtained.                                        #
#                                                                            #
##############################################################################
data_global
_audit_creation_method     'form.cif (version 2.0)'
_journal_data_validation_number     ?
_journal_date_recd_electronic     2012-08-17
_journal_date_accepted     2012-10-23
_journal_name_full     'Acta Crystallographica, Section E'
_journal_year     2012
_journal_volume     68
_journal_issue     11
_journal_page_first     m1424
_journal_page_last     m1424
_journal_paper_category     QM
_journal_paper_doi     10.1107/S1600536812043930
_journal_coeditor_code     DS2215
_publ_contact_author_name     'Dr. Ke-Wei Lei'
_publ_contact_author_address
;
    State Key Lab. Base of Novel Functional Materials and Preparation Science
    Institute of solid Materials Chemistry
    Faculty of Materials Science and Chemical Engineering
    Ningbo University
    Ningbo 315211
    People's Republic of China
;
_publ_contact_author_email     'leikeweipublic@hotmail.com'
_publ_contact_author_fax     '86 574 87600791'
_publ_contact_author_phone     '86 574 87600791'
_publ_section_title
;\
Bis{2,4-dibromo-6-[(<i>E</i>)-(4-fluorobenzyl)iminomethyl]phenolato-\
\k^2^<i>N</i>,<i>O</i>}zinc
;
loop_
    _publ_author_name
    _publ_author_footnote
    _publ_author_address
    'Dingjun Zhang' ?
;
Lanzhou University of Technology,
State Key Laboratory of Gansu Advanced Non-ferrous Metal Materials,
Lanzhou 730000, Gansu Province
People's Republic of China
;
    'Hong Yu' ?
;
    State Key Lab. Base of Novel Functional Materials and Preparation Science
    Institute of Solid Materials Chemistry
    Faculty of Materials Science and Chemical Engineering
    Ningbo University
    Ningbo 315211
    People's Republic of China
;
    'Yue-Bao Jin' ?
;
    State Key Lab. Base of Novel Functional Materials and Preparation Science
    Institute of Solid Materials Chemistry
    Faculty of Materials Science and Chemical Engineering
    Ningbo University
    Ningbo 315211
    People's Republic of China
;
    'Ke-Wei Lei' ?
;
    State Key Lab. Base of Novel Functional Materials and Preparation Science
    Institute of Solid Materials Chemistry
    Faculty of Materials Science and Chemical Engineering
    Ningbo University
    Ningbo 315211
    People's Republic of China
;
data_I
_audit_creation_method     SHELXL-97
_chemical_name_systematic
;
Bis{2,4-dibromo-6-[(<i>E</i>)-(4-fluorobenzyl)iminomethyl]phenolato-
\k^2^<i>N</i>,<i>O</i>}zinc
;
_chemical_name_common     ?
_chemical_formula_moiety     'C28 H18 Br4 F2 N2 O2 Zn'
_chemical_formula_sum     'C28 H18 Br4 F2 N2 O2 Zn'
_chemical_formula_iupac     '[Zn (C14 H9 Br2 F N O)2]'
_chemical_formula_weight     837.43
_chemical_melting_point     ?
_symmetry_cell_setting     monoclinic
_symmetry_space_group_name_H-M     'C 2'
_symmetry_space_group_name_Hall     'C 2Y'
loop_
    _symmetry_equiv_pos_as_xyz
    'x, y, z'
    '-x, y, -z'
    'x+1/2, y+1/2, z'
    '-x+1/2, y+1/2, -z'
_cell_length_a     14.6277(11)
_cell_length_b     9.8273(3)
_cell_length_c     13.0879(10)
_cell_angle_alpha     90.00
_cell_angle_beta     133.490(13)
_cell_angle_gamma     90.00
_cell_volume     1364.9(3)
_cell_formula_units_Z     2
_cell_measurement_reflns_used     ?
_cell_measurement_theta_min     2.82
_cell_measurement_theta_max     26.37
_cell_measurement_temperature     293(2)
_exptl_crystal_description     block
_exptl_crystal_colour     yellow
_exptl_crystal_size_max     0.33
_exptl_crystal_size_mid     0.21
_exptl_crystal_size_min     0.12
_exptl_crystal_density_diffrn     2.038
_exptl_crystal_density_meas     ?
_exptl_crystal_density_method     'not measured'
_exptl_crystal_F_000     808
_exptl_absorpt_coefficient_mu     6.799
_exptl_absorpt_correction_type     multi-scan
_exptl_absorpt_process_details     '(ABSCOR; Higashi, 1995)'
_exptl_absorpt_correction_T_min     0.197
_exptl_absorpt_correction_T_max     0.442
_exptl_special_details
;
;
_diffrn_ambient_temperature     293(2)
_diffrn_radiation_type     MoK\a
_diffrn_radiation_wavelength     0.71073
_diffrn_radiation_source     'fine-focus sealed tube'
_diffrn_radiation_monochromator     graphite
_diffrn_measurement_device_type     'Rigaku R-AXIS RAPID'
_diffrn_measurement_method     '\w scans'
_diffrn_detector_area_resol_mean     ?
_diffrn_reflns_number     16865
_diffrn_reflns_av_R_equivalents     0.0248
_diffrn_reflns_av_sigmaI/netI     0.0152
_diffrn_reflns_theta_min     2.82
_diffrn_reflns_theta_max     26.37
_diffrn_reflns_theta_full     26.37
_diffrn_measured_fraction_theta_max     0.999
_diffrn_measured_fraction_theta_full     0.999
_diffrn_reflns_limit_h_min     -18
_diffrn_reflns_limit_h_max     18
_diffrn_reflns_limit_k_min     -12
_diffrn_reflns_limit_k_max     12
_diffrn_reflns_limit_l_min     -16
_diffrn_reflns_limit_l_max     16
_diffrn_standards_number     ?
_diffrn_standards_interval_count     ?
_diffrn_standards_interval_time     ?
_diffrn_standards_decay_%     ?
_refine_special_details
;
 Refinement of F^2^ against ALL reflections.  The weighted R-factor wR and
 goodness of fit S are based on F^2^, conventional R-factors R are based
 on F, with F set to zero for negative F^2^. The threshold expression of
 F^2^ > 2sigma(F^2^) is used only for calculating R-factors(gt) etc. and is
 not relevant to the choice of reflections for refinement.  R-factors based
 on F^2^ are statistically about twice as large as those based on F, and R-
 factors based on ALL data will be even larger.
;
_reflns_number_total     2785
_reflns_number_gt     2733
_reflns_threshold_expression     I>2sigma(I)
_refine_ls_structure_factor_coef     Fsqd
_refine_ls_matrix_type     full
_refine_ls_R_factor_all     0.0172
_refine_ls_R_factor_gt     0.0167
_refine_ls_wR_factor_gt     0.0404
_refine_ls_wR_factor_ref     0.0406
_refine_ls_goodness_of_fit_ref     1.045
_refine_ls_restrained_S_all     1.045
_refine_ls_number_reflns     2785
_refine_ls_number_parameters     177
_refine_ls_number_restraints     1
_refine_ls_hydrogen_treatment     constr
_refine_ls_weighting_scheme     calc
_refine_ls_weighting_details
         'calc w=1/[\s^2^(Fo^2^)+(0.0207P)^2^+0.6898P] where P=(Fo^2^+2Fc^2^)/3'
_atom_sites_solution_hydrogens     geom
_atom_sites_solution_primary     direct
_atom_sites_solution_secondary     difmap
_refine_ls_shift/su_max     0.002
_refine_ls_shift/su_mean     0.000
_refine_diff_density_max     0.215
_refine_diff_density_min     -0.240
_refine_ls_extinction_method     none
_refine_ls_extinction_coef     ?
_refine_ls_abs_structure_details     'Flack (1983), 1307 Friedel pairs'
_refine_ls_abs_structure_Flack     -0.009(7)
loop_
    _atom_type_symbol
    _atom_type_description
    _atom_type_scat_dispersion_real
    _atom_type_scat_dispersion_imag
    _atom_type_scat_source
    'C' 'C' 0.0033 0.0016
                         'International Tables Vol C Tables 4.2.6.8 and 6.1.1.4'
    'Br' 'Br' -0.2901 2.4595
                         'International Tables Vol C Tables 4.2.6.8 and 6.1.1.4'
    'F' 'F' 0.0171 0.0103
                         'International Tables Vol C Tables 4.2.6.8 and 6.1.1.4'
    'N' 'N' 0.0061 0.0033
                         'International Tables Vol C Tables 4.2.6.8 and 6.1.1.4'
    'O' 'O' 0.0106 0.0060
                         'International Tables Vol C Tables 4.2.6.8 and 6.1.1.4'
    'Zn' 'Zn' 0.2839 1.4301
                         'International Tables Vol C Tables 4.2.6.8 and 6.1.1.4'
    'H' 'H' 0.0000 0.0000
                         'International Tables Vol C Tables 4.2.6.8 and 6.1.1.4'
_computing_data_collection     'RAPID-AUTO (Rigaku, 1998)'
_computing_cell_refinement     'RAPID-AUTO (Rigaku, 1998)'
_computing_data_reduction     'CrystalStructure (Rigaku/MSC, 2004)'
_computing_structure_solution     'SHELXS97 (Sheldrick, 2008)'
_computing_structure_refinement     'SHELXL97 (Sheldrick, 2008)'
_computing_molecular_graphics     'SHELXTL (Sheldrick, 2008)'
_computing_publication_material     'SHELXL97 (Sheldrick, 2008)'
loop_
    _atom_site_type_symbol
    _atom_site_label
    _atom_site_fract_x
    _atom_site_fract_y
    _atom_site_fract_z
    _atom_site_U_iso_or_equiv
    _atom_site_adp_type
    _atom_site_calc_flag
    _atom_site_refinement_flags
    _atom_site_occupancy
    _atom_site_symmetry_multiplicity
    _atom_site_disorder_assembly
    _atom_site_disorder_group
    Br Br1 1.04547(2) 0.46777(3) 1.37836(3) 0.04434(8) Uani d . 1 1 . .
    Br Br2 0.66508(3) 0.09397(3) 1.20503(3) 0.05004(8) Uani d . 1 1 . .
    Zn Zn1 1.0000 0.30224(4) 1.0000 0.03419(10) Uani d S 1 2 . .
    F F1 1.0457(3) -0.1547(3) 0.6672(3) 0.1080(9) Uani d . 1 1 . .
    O O1 0.97414(16) 0.36983(17) 1.11706(18) 0.0347(4) Uani d . 1 1 . .
    N N1 0.83087(19) 0.2066(2) 0.8654(2) 0.0366(5) Uani d . 1 1 . .
    C C1 0.9037(2) 0.3095(2) 1.1302(2) 0.0281(4) Uani d . 1 1 . .
    C C2 0.9183(2) 0.3416(2) 1.2459(3) 0.0310(5) Uani d . 1 1 . .
    C C3 0.8483(2) 0.2810(3) 1.2690(3) 0.0346(5) Uani d . 1 1 . .
    H H3 0.8609 0.3047 1.3467 0.042 Uiso calc R 1 1 . .
    C C4 0.7589(2) 0.1838(3) 1.1733(3) 0.0360(5) Uani d . 1 1 . .
    C C5 0.7374(2) 0.1507(3) 1.0573(3) 0.0356(5) Uani d . 1 1 . .
    H H5 0.6754 0.0874 0.9933 0.043 Uiso calc R 1 1 . .
    C C6 0.8086(2) 0.2117(2) 1.0336(3) 0.0314(5) Uani d . 1 1 . .
    C C7 0.7726(2) 0.1769(3) 0.9027(3) 0.0364(5) Uani d . 1 1 . .
    H H7 0.6986 0.1271 0.8384 0.044 Uiso calc R 1 1 . .
    C C8 0.7676(2) 0.1760(3) 0.7192(3) 0.0445(6) Uani d . 1 1 . .
    H H8A 0.7485 0.2608 0.6700 0.053 Uiso calc R 1 1 . .
    H H8B 0.6883 0.1305 0.6725 0.053 Uiso calc R 1 1 . .
    C C9 0.8450(2) 0.0878(3) 0.7088(3) 0.0373(5) Uani d . 1 1 . .
    C C10 0.9129(3) -0.0210(4) 0.7977(3) 0.0583(8) Uani d . 1 1 . .
    H H10 0.9133 -0.0392 0.8677 0.070 Uiso calc R 1 1 . .
    C C11 0.9809(4) -0.1039(4) 0.7839(5) 0.0726(11) Uani d . 1 1 . .
    H H11 1.0268 -0.1776 0.8438 0.087 Uiso calc R 1 1 . .
    C C12 0.9785(3) -0.0746(4) 0.6806(4) 0.0613(9) Uani d . 1 1 . .
    C C13 0.9123(3) 0.0310(4) 0.5906(3) 0.0547(8) Uani d . 1 1 . .
    H H13 0.9120 0.0479 0.5205 0.066 Uiso calc R 1 1 . .
    C C14 0.8450(2) 0.1132(3) 0.6051(3) 0.0419(6) Uani d . 1 1 . .
    H H14 0.7993 0.1863 0.5443 0.050 Uiso calc R 1 1 . .
loop_
    _atom_site_aniso_label
    _atom_site_aniso_U_11
    _atom_site_aniso_U_22
    _atom_site_aniso_U_33
    _atom_site_aniso_U_12
    _atom_site_aniso_U_13
    _atom_site_aniso_U_23
    Br1 0.04587(15) 0.05435(16) 0.03650(13) -0.01934(12) 0.02976(12)
                                                                    -0.01577(12)
    Br2 0.05293(16) 0.06223(18) 0.05420(17) -0.01660(14) 0.04423(15)
                                                                    -0.00359(13)
    Zn1 0.0318(2) 0.0480(2) 0.0308(2) 0.000 0.02466(19) 0.000
    F1 0.117(2) 0.1067(19) 0.136(2) 0.0427(17) 0.101(2) 0.0050(17)
    O1 0.0378(9) 0.0428(9) 0.0360(9) -0.0102(7) 0.0302(8) -0.0072(7)
    N1 0.0344(11) 0.0514(12) 0.0280(11) -0.0005(9) 0.0230(10) -0.0038(9)
    C1 0.0265(11) 0.0328(11) 0.0279(11) 0.0017(9) 0.0198(10) 0.0031(9)
    C2 0.0289(12) 0.0357(12) 0.0282(12) -0.0034(9) 0.0196(11) -0.0021(9)
    C3 0.0388(13) 0.0420(12) 0.0345(13) -0.0029(10) 0.0296(12) -0.0015(10)
    C4 0.0349(12) 0.0438(13) 0.0406(14) -0.0041(11) 0.0303(12) 0.0030(11)
    C5 0.0342(13) 0.0404(12) 0.0356(13) -0.0066(10) 0.0253(12) -0.0041(10)
    C6 0.0300(11) 0.0383(12) 0.0300(12) -0.0030(9) 0.0222(11) -0.0023(9)
    C7 0.0304(12) 0.0444(14) 0.0329(13) -0.0078(11) 0.0212(11) -0.0106(11)
    C8 0.0353(14) 0.0686(17) 0.0274(13) 0.0040(13) 0.0207(12) -0.0035(12)
    C9 0.0359(12) 0.0437(13) 0.0307(12) -0.0058(11) 0.0222(11) -0.0080(11)
    C10 0.0658(19) 0.0631(18) 0.0575(18) 0.0062(17) 0.0469(17) 0.0110(16)
    C11 0.074(2) 0.060(2) 0.083(3) 0.0224(18) 0.054(2) 0.019(2)
    C12 0.061(2) 0.063(2) 0.068(2) 0.0075(17) 0.0479(18) -0.0103(18)
    C13 0.0561(18) 0.073(2) 0.0455(16) -0.0029(16) 0.0389(15) -0.0098(16)
    C14 0.0401(14) 0.0511(15) 0.0349(13) 0.0004(12) 0.0260(12) -0.0039(11)
_geom_special_details
;
 All esds (except the esd in the dihedral angle between two l.s. planes)
 are estimated using the full covariance matrix.  The cell esds are taken
 into account individually in the estimation of esds in distances, angles
 and torsion angles; correlations between esds in cell parameters are only
 used when they are defined by crystal symmetry.  An approximate (isotropic)
 treatment of cell esds is used for estimating esds involving l.s. planes.
;
loop_
    _geom_bond_atom_site_label_1
    _geom_bond_atom_site_label_2
    _geom_bond_site_symmetry_2
    _geom_bond_distance
    _geom_bond_publ_flag
    Br1 C2 . 1.888(2) ?
    Br2 C4 . 1.902(2) ?
    Zn1 O1 . 1.9311(16) ?
    Zn1 O1 2_757 1.9311(17) ?
    Zn1 N1 . 2.027(2) ?
    Zn1 N1 2_757 2.027(2) ?
    F1 C12 . 1.361(4) ?
    O1 C1 . 1.299(3) ?
    N1 C7 . 1.274(3) ?
    N1 C8 . 1.473(3) ?
    C1 C2 . 1.412(3) ?
    C1 C6 . 1.427(3) ?
    C2 C3 . 1.384(3) ?
    C3 C4 . 1.392(4) ?
    C3 H3 . 0.9300 ?
    C4 C5 . 1.362(3) ?
    C5 C6 . 1.408(3) ?
    C5 H5 . 0.9300 ?
    C6 C7 . 1.446(3) ?
    C7 H7 . 0.9300 ?
    C8 C9 . 1.505(4) ?
    C8 H8A . 0.9700 ?
    C8 H8B . 0.9700 ?
    C9 C10 . 1.375(4) ?
    C9 C14 . 1.380(4) ?
    C10 C11 . 1.390(5) ?
    C10 H10 . 0.9300 ?
    C11 C12 . 1.360(5) ?
    C11 H11 . 0.9300 ?
    C12 C13 . 1.353(5) ?
    C13 C14 . 1.384(4) ?
    C13 H13 . 0.9300 ?
    C14 H14 . 0.9300 ?
loop_
    _geom_angle_atom_site_label_1
    _geom_angle_atom_site_label_2
    _geom_angle_atom_site_label_3
    _geom_angle_site_symmetry_1
    _geom_angle_site_symmetry_3
    _geom_angle
    _geom_angle_publ_flag
    O1 Zn1 O1 . 2_757 139.77(10) ?
    O1 Zn1 N1 . . 93.47(7) ?
    O1 Zn1 N1 2_757 . 104.97(8) ?
    O1 Zn1 N1 . 2_757 104.97(8) ?
    O1 Zn1 N1 2_757 2_757 93.47(7) ?
    N1 Zn1 N1 . 2_757 124.76(13) ?
    C1 O1 Zn1 . . 123.68(15) ?
    C7 N1 C8 . . 117.5(2) ?
    C7 N1 Zn1 . . 120.79(17) ?
    C8 N1 Zn1 . . 121.59(16) ?
    O1 C1 C2 . . 119.5(2) ?
    O1 C1 C6 . . 124.7(2) ?
    C2 C1 C6 . . 115.9(2) ?
    C3 C2 C1 . . 123.3(2) ?
    C3 C2 Br1 . . 119.44(18) ?
    C1 C2 Br1 . . 117.22(16) ?
    C2 C3 C4 . . 118.5(2) ?
    C2 C3 H3 . . 120.7 ?
    C4 C3 H3 . . 120.7 ?
    C5 C4 C3 . . 121.3(2) ?
    C5 C4 Br2 . . 119.04(19) ?
    C3 C4 Br2 . . 119.68(18) ?
    C4 C5 C6 . . 120.4(2) ?
    C4 C5 H5 . . 119.8 ?
    C6 C5 H5 . . 119.8 ?
    C5 C6 C1 . . 120.6(2) ?
    C5 C6 C7 . . 116.0(2) ?
    C1 C6 C7 . . 123.2(2) ?
    N1 C7 C6 . . 127.3(2) ?
    N1 C7 H7 . . 116.3 ?
    C6 C7 H7 . . 116.3 ?
    N1 C8 C9 . . 113.3(2) ?
    N1 C8 H8A . . 108.9 ?
    C9 C8 H8A . . 108.9 ?
    N1 C8 H8B . . 108.9 ?
    C9 C8 H8B . . 108.9 ?
    H8A C8 H8B . . 107.7 ?
    C10 C9 C14 . . 118.9(3) ?
    C10 C9 C8 . . 121.4(2) ?
    C14 C9 C8 . . 119.7(2) ?
    C9 C10 C11 . . 120.7(3) ?
    C9 C10 H10 . . 119.6 ?
    C11 C10 H10 . . 119.6 ?
    C12 C11 C10 . . 118.3(3) ?
    C12 C11 H11 . . 120.9 ?
    C10 C11 H11 . . 120.9 ?
    C13 C12 C11 . . 122.7(3) ?
    C13 C12 F1 . . 118.6(3) ?
    C11 C12 F1 . . 118.7(3) ?
    C12 C13 C14 . . 118.6(3) ?
    C12 C13 H13 . . 120.7 ?
    C14 C13 H13 . . 120.7 ?
    C9 C14 C13 . . 120.8(3) ?
    C9 C14 H14 . . 119.6 ?
    C13 C14 H14 . . 119.6 ?
loop_
    _geom_torsion_atom_site_label_1
    _geom_torsion_atom_site_label_2
    _geom_torsion_atom_site_label_3
    _geom_torsion_atom_site_label_4
    _geom_torsion_site_symmetry_1
    _geom_torsion_site_symmetry_2
    _geom_torsion_site_symmetry_3
    _geom_torsion_site_symmetry_4
    _geom_torsion
    _geom_torsion_publ_flag
    O1 Zn1 O1 C1 2_757 . . . 145.92(19) ?
    N1 Zn1 O1 C1 . . . . 27.73(19) ?
    N1 Zn1 O1 C1 2_757 . . . -99.68(19) ?
    O1 Zn1 N1 C7 . . . . -20.3(2) ?
    O1 Zn1 N1 C7 2_757 . . . -164.2(2) ?
    N1 Zn1 N1 C7 2_757 . . . 90.6(2) ?
    O1 Zn1 N1 C8 . . . . 156.2(2) ?
    O1 Zn1 N1 C8 2_757 . . . 12.3(2) ?
    N1 Zn1 N1 C8 2_757 . . . -92.9(2) ?
    Zn1 O1 C1 C2 . . . . 161.59(16) ?
    Zn1 O1 C1 C6 . . . . -19.3(3) ?
    O1 C1 C2 C3 . . . . -179.2(2) ?
    C6 C1 C2 C3 . . . . 1.7(3) ?
    O1 C1 C2 Br1 . . . . -2.1(3) ?
    C6 C1 C2 Br1 . . . . 178.73(17) ?
    C1 C2 C3 C4 . . . . -0.2(4) ?
    Br1 C2 C3 C4 . . . . -177.20(19) ?
    C2 C3 C4 C5 . . . . -1.7(4) ?
    C2 C3 C4 Br2 . . . . 177.87(19) ?
    C3 C4 C5 C6 . . . . 1.9(4) ?
    Br2 C4 C5 C6 . . . . -177.63(19) ?
    C4 C5 C6 C1 . . . . -0.3(4) ?
    C4 C5 C6 C7 . . . . -175.8(2) ?
    O1 C1 C6 C5 . . . . 179.5(2) ?
    C2 C1 C6 C5 . . . . -1.4(3) ?
    O1 C1 C6 C7 . . . . -5.3(4) ?
    C2 C1 C6 C7 . . . . 173.8(2) ?
    C8 N1 C7 C6 . . . . -172.0(3) ?
    Zn1 N1 C7 C6 . . . . 4.6(4) ?
    C5 C6 C7 N1 . . . . -171.5(3) ?
    C1 C6 C7 N1 . . . . 13.1(4) ?
    C7 N1 C8 C9 . . . . -124.7(3) ?
    Zn1 N1 C8 C9 . . . . 58.7(3) ?
    N1 C8 C9 C10 . . . . 41.3(4) ?
    N1 C8 C9 C14 . . . . -140.9(3) ?
    C14 C9 C10 C11 . . . . 0.2(5) ?
    C8 C9 C10 C11 . . . . 178.0(3) ?
    C9 C10 C11 C12 . . . . 0.1(6) ?
    C10 C11 C12 C13 . . . . -0.4(6) ?
    C10 C11 C12 F1 . . . . 179.5(3) ?
    C11 C12 C13 C14 . . . . 0.5(5) ?
    F1 C12 C13 C14 . . . . -179.4(3) ?
    C10 C9 C14 C13 . . . . -0.1(4) ?
    C8 C9 C14 C13 . . . . -178.0(3) ?
    C12 C13 C14 C9 . . . . -0.2(4) ?
_iucr_refine_instructions_details
;
TITL 0613-LEIKW33 in C2 #5
CELL 0.71073 14.627725 9.827278 13.08795 90 133.4901 90
ZERR 2 0.001081 0.000277 0.000963 0 0.0128 0
LATT -7
SYMM -X,+Y,-Z
SFAC C Br F N O Zn H
UNIT 56 8 4 4 4 2 1
L.S. 4
PLAN  20
SIZE 0.33 0.21 0.12
REM reset to C2 #5
bond $h
htab 2
conf
fmap 2
acta
SHEL 999 0.8
WGHT 0.0207 0.6898
FVAR 3.25314
Br1   2     1.04547  0.46777  1.37836  11.00000  0.04587  0.05435  0.03650 =
 -0.01577  0.02976 -0.01934
Br2   2     0.66508  0.09397  1.20503  11.00000  0.05293  0.06223  0.05420 =
 -0.00359  0.04423 -0.01660
Zn1   6     1.00000  0.30224  1.00000  10.50000  0.03180  0.04804  0.03085 =
 0.00000  0.02466 -0.00000
F1    3     1.04569 -0.15470  0.66717  11.00000  0.11715  0.10674  0.13608 =
 0.00504  0.10089  0.04275
O1    5     0.97414  0.36983  1.11706  11.00000  0.03776  0.04279  0.03605 =
 -0.00717  0.03023 -0.01020
N1    4     0.83087  0.20662  0.86541  11.00000  0.03439  0.05144  0.02803 =
 -0.00384  0.02303 -0.00046
C1    1     0.90367  0.30948  1.13021  11.00000  0.02645  0.03283  0.02791 =
 0.00307  0.01976  0.00173
C2    1     0.91826  0.34157  1.24592  11.00000  0.02889  0.03570  0.02819 =
 -0.00210  0.01959 -0.00345
C3    1     0.84835  0.28099  1.26897  11.00000  0.03879  0.04200  0.03446 =
 -0.00147  0.02959 -0.00290
AFIX 43
H3    7     0.86089  0.30469  1.34666  11.00000 -1.20000
AFIX 0
C4    1     0.75885  0.18379  1.17330  11.00000  0.03494  0.04380  0.04057 =
 0.00302  0.03033 -0.00408
C5    1     0.73741  0.15071  1.05729  11.00000  0.03423  0.04036  0.03560 =
 -0.00410  0.02530 -0.00662
AFIX 43
H5    7     0.67541  0.08745  0.99331  11.00000 -1.20000
AFIX 0
C6    1     0.80855  0.21169  1.03363  11.00000  0.02996  0.03827  0.03000 =
 -0.00233  0.02216 -0.00300
C7    1     0.77260  0.17686  0.90269  11.00000  0.03038  0.04442  0.03292 =
 -0.01056  0.02122 -0.00778
AFIX 43
H7    7     0.69860  0.12712  0.83844  11.00000 -1.20000
AFIX 0
C8    1     0.76757  0.17597  0.71925  11.00000  0.03531  0.06856  0.02739 =
 -0.00347  0.02068  0.00404
AFIX 23
H8a   7     0.74851  0.26078  0.66996  11.00000 -1.20000
H8b   7     0.68835  0.13048  0.67248  11.00000 -1.20000
AFIX 0
C9    1     0.84498  0.08780  0.70880  11.00000  0.03589  0.04371  0.03070 =
 -0.00800  0.02224 -0.00583
C10   1     0.91289 -0.02097  0.79765  11.00000  0.06583  0.06313  0.05747 =
 0.01101  0.04688  0.00622
AFIX 43
H10   7     0.91333 -0.03922  0.86771  11.00000 -1.20000
AFIX 0
C11   1     0.98088 -0.10392  0.78391  11.00000  0.07417  0.06019  0.08266 =
 0.01894  0.05367  0.02238
AFIX 43
H11   7     1.02679 -0.17755  0.84385  11.00000 -1.20000
AFIX 0
C12   1     0.97853 -0.07463  0.68059  11.00000  0.06141  0.06270  0.06838 =
 -0.01029  0.04792  0.00755
C13   1     0.91230  0.03097  0.59063  11.00000  0.05613  0.07281  0.04551 =
 -0.00978  0.03890 -0.00291
AFIX 43
H13   7     0.91202  0.04794  0.52051  11.00000 -1.20000
AFIX 0
C14   1     0.84501  0.11315  0.60514  11.00000  0.04015  0.05109  0.03486 =
 -0.00393  0.02597  0.00043
AFIX 43
H14   7     0.79929  0.18631  0.54434  11.00000 -1.20000
AFIX 0
HKLF 4
END
;
