# Supplementary material for: Bis{2,4-dibromo-6-[(E)-(4-fluoro­benz­yl)imino­meth­yl]phenolato-κ2 N,O}zinc
Source: Acta Crystallogr Sect E Struct Rep Online. 2012 Oct 31;68(Pt 11):m1424. doi: 10.1107/S1600536812043930 (PMC3515159; doi:10.1107/S1600536812043930)
Supplement: Supplementary file 2 [file e-68-m1424-Isup2.hkl]

# 
# h,k,l, Fc-squared, Fo-squared, sigma(Fo-squared) and status flag 
# 
data_I
_shelx_title ' 0613-LEIKW33 in C2' 
_shelx_refln_list_code          4 
_shelx_F_calc_maximum      298.63 
_exptl_crystal_F_000       773.00 
_reflns_d_resolution_high  0.8000 
 
loop_ 
 _symmetry_equiv_pos_as_xyz 
 'x, y, z' 
 '-x, y, -z' 
 'x+1/2, y+1/2, z' 
 '-x+1/2, y+1/2, -z' 
 
_cell_length_a    14.6277 
_cell_length_b     9.8273 
_cell_length_c    13.0879 
_cell_angle_alpha  90.000 
_cell_angle_beta  133.490 
_cell_angle_gamma  90.000 
 
_shelx_F_squared_multiplier     1.000 
 
loop_ 
 _refln_index_h 
 _refln_index_k 
 _refln_index_l 
 _refln_F_squared_calc 
 _refln_F_squared_meas 
 _refln_F_squared_sigma 
 _refln_observed_status 
   0 -12   0       77.09       75.79     17.45 o 
   2 -12   0      513.04      515.13     24.94 o 
   1 -11   0      508.77      540.99     23.82 o 
   3 -11   0      421.49      452.29     22.13 o 
   5 -11   0      381.50      441.49     25.38 o 
   0 -10   0     1698.89     1713.82     55.87 o 
   2 -10   0      127.66      107.51     11.72 o 
   4 -10   0      225.03      214.62     15.03 o 
   6 -10   0     1242.94     1267.80     46.16 o 
   1  -9   0      634.35      654.51     22.81 o 
   3  -9   0       29.29       27.40      7.18 o 
   5  -9   0      186.56      163.22     12.60 o 
   7  -9   0      547.34      535.17     33.15 o 
   9  -9   0      827.20      788.25     35.04 o 
   0  -8   0     6367.32     6168.75    125.22 o 
   2  -8   0      118.73      101.68     12.62 o 
   4  -8   0      652.59      646.37     21.79 o 
   6  -8   0      455.05      444.08     19.57 o 
   8  -8   0     1301.15     1275.64     38.88 o 
  10  -8   0      620.86      608.13     41.42 o 
   1  -7   0     7636.49     7299.58     77.64 o 
   3  -7   0      365.69      382.34     12.89 o 
   5  -7   0      485.11      472.43     14.97 o 
   7  -7   0       31.77      105.28     10.67 o 
   9  -7   0      388.94      395.30     22.31 o 
   0  -6   0     7572.13     7391.24    132.03 o 
   2  -6   0     6003.24     6012.58     51.25 o 
   4  -6   0     3500.67     3433.87     35.12 o 
   6  -6   0     3167.63     3163.98     39.61 o 
   8  -6   0      540.94      513.83     17.64 o 
  10  -6   0      585.92      513.41     29.19 o 
   1  -5   0     3615.42     3471.07     32.06 o 
   3  -5   0    16448.96    15611.30     92.82 o 
   5  -5   0      165.92      187.59      7.96 o 
   7  -5   0      595.31      555.89     15.96 o 
   9  -5   0     1470.14     1416.13     27.07 o 
  11  -5   0      722.88      681.59     33.72 o 
   0  -4   0     1814.45     1874.32     28.97 o 
   2  -4   0     3808.48     3675.75     27.32 o 
   4  -4   0     4571.56     4734.66     43.91 o 
   6  -4   0     7291.00     7186.31     53.67 o 
   8  -4   0      524.51      518.98     16.83 o 
  10  -4   0     1072.51     1047.20     52.43 o 
  12  -4   0     1494.77     1451.04     61.25 o 
   1  -3   0     1803.06     1723.42     13.46 o 
   3  -3   0    10986.73    11169.73     64.10 o 
   5  -3   0     5524.60     5610.95     47.64 o 
   7  -3   0     4834.19     4712.92     42.45 o 
   9  -3   0     1483.25     1508.96     42.29 o 
  11  -3   0     2556.70     2544.50    123.16 o 
   0  -2   0     2736.33     2685.01     29.84 o 
   2  -2   0    89181.56    88480.57    618.74 o 
   4  -2   0     9036.16     8891.62     72.97 o 
   6  -2   0     2076.78     2106.01     27.35 o 
   8  -2   0     3557.01     3539.39     40.31 o 
  10  -2   0     2187.97     2301.67     94.51 o 
  12  -2   0      921.33      897.36     47.37 o 
   1  -1   0    25082.47    25194.75    240.59 o 
   3  -1   0      598.92      506.55      6.25 o 
   5  -1   0     3737.82     3705.60     47.57 o 
   7  -1   0      125.01      121.15      5.66 o 
   9  -1   0     3924.66     3900.16     56.49 o 
  11  -1   0      175.83      182.73     32.11 o 
  13  -1   0      160.00      176.78     24.63 o 
   2   0   0     8401.31     8485.27     41.17 o 
   4   0   0     3996.56     4001.92     30.84 o 
   6   0   0     8177.68     7987.78     90.95 o 
   8   0   0      548.18      554.43     18.88 o 
  10   0   0     1547.81     1510.28     38.85 o 
  12   0   0      633.10      637.61     40.65 o 
   1   1   0    20459.44    20398.19    244.65 o 
   3   1   0     1003.15      970.56     13.11 o 
   5   1   0     3311.66     3321.29     31.47 o 
   7   1   0       91.43       84.92      4.92 o 
   9   1   0     4130.45     4094.09    124.79 o 
  11   1   0      230.53      266.15     24.48 o 
  13   1   0      192.82      149.63     23.88 o 
   0   2   0     3521.98     3527.98     31.42 o 
   2   2   0    88954.84    87964.90    518.86 o 
   4   2   0     8207.78     7966.23     51.93 o 
   6   2   0     2342.40     2326.38     42.73 o 
   8   2   0     3510.22     3485.85    101.36 o 
  10   2   0     2536.92     2516.26     57.63 o 
  12   2   0      952.18      936.09     44.10 o 
   1   3   0     2486.30     2436.77     28.72 o 
   3   3   0     9872.68    10191.61     63.04 o 
   5   3   0     4880.73     4965.72     56.41 o 
   7   3   0     5011.93     4959.67     76.93 o 
   9   3   0     1354.26     1318.20     36.16 o 
  11   3   0     2693.67     2449.13    113.88 o 
   0   4   0     2186.73     2195.82     32.14 o 
   2   4   0     5497.24     5572.63     43.38 o 
   4   4   0     3459.85     3588.31     35.82 o 
   6   4   0     7189.10     7151.83    118.18 o 
   8   4   0      585.14      553.70     20.43 o 
  10   4   0      953.61      871.38     43.91 o 
  12   4   0     1442.59     1309.65     87.06 o 
   1   5   0     4077.30     4134.38     32.70 o 
   3   5   0    17319.00    17268.41    116.35 o 
   5   5   0      212.64      249.78      7.81 o 
   7   5   0      386.45      345.76     18.14 o 
   9   5   0     1589.88     1564.42     50.91 o 
  11   5   0      652.00      648.67     40.01 o 
   0   6   0     8855.81     9050.47     98.69 o 
   2   6   0     5811.24     5854.04     58.54 o 
   4   6   0     3843.79     3895.01     39.16 o 
   6   6   0     2979.95     3179.94     46.71 o 
   8   6   0      419.29      363.79     23.65 o 
  10   6   0      534.93      550.09     55.65 o 
   1   7   0     7838.96     7821.41     72.94 o 
   3   7   0      329.30      364.22     13.69 o 
   5   7   0      630.51      635.50     17.50 o 
   7   7   0       11.21       90.17     21.53 o 
   9   7   0      368.77      382.03     27.07 o 
   0   8   0     5865.81     5973.43     76.43 o 
   2   8   0      163.60      143.81      7.78 o 
   4   8   0      618.00      647.85     18.59 o 
   6   8   0      477.45      499.19     25.12 o 
   8   8   0     1433.63     1385.32     45.08 o 
  10   8   0      686.79      720.95     44.69 o 
   1   9   0      613.98      645.42     17.65 o 
   3   9   0       83.28       87.49      7.64 o 
   5   9   0      210.61      221.38     17.78 o 
   7   9   0      511.21      577.00     29.87 o 
   9   9   0      763.56      768.59     44.09 o 
   0  10   0     1821.65     1904.88     44.05 o 
   2  10   0       96.54       73.39      8.59 o 
   4  10   0      218.71      234.43     14.80 o 
   6  10   0     1305.35     1342.42     45.10 o 
   1  11   0      481.74      520.25     18.50 o 
   3  11   0      402.95      416.30     19.75 o 
   5  11   0      296.26      354.11     22.27 o 
   0  12   0       62.98       64.50     13.22 o 
   2  12   0      527.31      551.58     22.06 o 
  -2 -12   1       13.86        5.84      9.92 o 
   0 -12   1       13.38       16.27     10.20 o 
  -5 -11   1      512.96      492.17     28.98 o 
  -3 -11   1       50.13       48.85     10.08 o 
  -1 -11   1      420.39      442.65     21.45 o 
   1 -11   1       41.93       42.87     10.01 o 
   3 -11   1       65.02       79.26     11.56 o 
   5 -11   1      256.47      263.45     24.19 o 
  -8 -10   1      158.77      188.40     25.71 o 
  -6 -10   1      227.40      198.46     16.71 o 
  -4 -10   1      196.96      227.19     15.45 o 
  -2 -10   1      959.94      922.21     28.75 o 
   0 -10   1      882.43      826.44     27.53 o 
   2 -10   1      660.02      681.30     29.44 o 
   4 -10   1      484.68      444.17     21.71 o 
   6 -10   1      348.51      374.10     25.48 o 
  -9  -9   1       29.19       25.69     10.68 o 
  -7  -9   1      780.85      721.07     37.81 o 
  -5  -9   1      302.02      335.21     16.86 o 
  -3  -9   1      183.03      182.97     12.87 o 
  -1  -9   1      345.10      325.76     16.29 o 
   1  -9   1     2996.48     2919.14     50.18 o 
   3  -9   1     1382.84     1389.47     34.53 o 
   5  -9   1      246.40      232.90     15.58 o 
   7  -9   1      411.94      456.82     25.10 o 
 -10  -8   1       35.66       37.60     11.33 o 
  -8  -8   1     1411.38     1355.87     38.60 o 
  -6  -8   1     1171.07     1093.15     26.53 o 
  -4  -8   1     2364.02     2329.64     48.56 o 
  -2  -8   1      204.49      204.72     15.14 o 
   0  -8   1      941.53      875.25     24.46 o 
   2  -8   1     6303.47     6087.82     74.20 o 
   4  -8   1      409.12      416.88     17.01 o 
   6  -8   1       19.68        7.62      9.22 o 
   8  -8   1     1289.29     1265.52     37.35 o 
 -11  -7   1      149.39      153.80     21.96 o 
  -9  -7   1     1673.66     1625.59     36.04 o 
  -7  -7   1     6201.95     5986.54     66.65 o 
  -5  -7   1      588.58      573.29     15.38 o 
  -3  -7   1      254.89      249.09     12.55 o 
  -1  -7   1     1427.57     1354.69     20.67 o 
   1  -7   1     2074.32     1933.82     29.90 o 
   3  -7   1     2490.28     2435.99     34.55 o 
   5  -7   1      409.65      443.75     16.14 o 
   7  -7   1      291.48      321.43     15.74 o 
   9  -7   1      540.26      489.13     29.69 o 
 -12  -6   1      183.59      223.39     25.97 o 
 -10  -6   1     2299.80     2260.11     48.31 o 
  -8  -6   1     4353.69     4312.13     52.70 o 
  -6  -6   1     1331.66     1323.32     21.70 o 
  -4  -6   1     3582.09     3399.51     35.02 o 
  -2  -6   1     4554.46     4561.82     47.02 o 
   0  -6   1      725.60      767.48     16.90 o 
   2  -6   1     3488.13     3384.16     33.81 o 
   4  -6   1     1572.80     1508.03     24.83 o 
   6  -6   1      648.50      671.27     19.94 o 
   8  -6   1      753.51      688.77     21.52 o 
  10  -6   1      645.78      575.95     40.08 o 
 -11  -5   1     2330.06     2082.82     63.68 o 
  -9  -5   1     4500.06     4472.41     60.29 o 
  -7  -5   1      655.74      674.65     15.97 o 
  -5  -5   1     6762.46     6509.08     53.13 o 
  -3  -5   1     3129.31     3142.93     30.29 o 
  -1  -5   1    11042.53    10709.19     96.86 o 
   1  -5   1     5975.70     5948.30     44.37 o 
   3  -5   1     6892.78     6764.44     59.37 o 
   5  -5   1     5697.71     5687.84     56.13 o 
   7  -5   1      153.58      161.18      9.32 o 
   9  -5   1      207.49      237.15     20.15 o 
  11  -5   1      115.80      123.99     22.09 o 
 -12  -4   1      572.62      576.64     41.19 o 
 -10  -4   1     1912.01     2012.49     40.74 o 
  -8  -4   1      220.81      225.42      8.28 o 
  -6  -4   1     3029.83     2928.80     34.69 o 
  -4  -4   1    10772.76    10767.03     67.93 o 
  -2  -4   1    10225.19    10221.48     70.16 o 
   0  -4   1     6432.74     6188.84     45.43 o 
   2  -4   1     9232.84     9643.56     65.25 o 
   4  -4   1    22347.74    22022.01    142.98 o 
   6  -4   1     4106.38     4079.35     49.88 o 
   8  -4   1      454.24      462.65     18.63 o 
  10  -4   1      265.97      265.03     20.96 o 
 -13  -3   1      711.53      791.23     45.18 o 
 -11  -3   1      186.75      186.83     18.49 o 
  -9  -3   1      525.05      510.19     15.48 o 
  -7  -3   1     1671.79     1621.82     19.37 o 
  -5  -3   1     1284.69     1259.68     16.48 o 
  -3  -3   1     6562.20     6875.38     51.90 o 
  -1  -3   1    31008.93    31071.43    147.60 o 
   1  -3   1    21995.21    21757.74    124.74 o 
   3  -3   1    12104.88    12688.53     85.79 o 
   5  -3   1    10475.79     9884.79    124.10 o 
   7  -3   1     2220.11     2187.27     36.48 o 
   9  -3   1      220.01      204.10     18.81 o 
  11  -3   1       49.03       48.66     12.95 o 
 -12  -2   1      245.67      253.95     24.69 o 
 -10  -2   1     3699.89     3675.37    104.17 o 
  -8  -2   1     1993.63     1954.57     25.97 o 
  -6  -2   1     3076.32     3047.92     27.78 o 
  -4  -2   1     9456.31     9448.03     60.18 o 
  -2  -2   1     9163.89     9522.55     40.65 o 
   0  -2   1    30669.96    30877.06    181.84 o 
   2  -2   1    67988.73    65756.00    759.31 o 
   4  -2   1    15019.66    15111.86    104.79 o 
   6  -2   1     1981.58     1851.58     32.68 o 
   8  -2   1     3672.85     3654.60     89.05 o 
  10  -2   1       85.77       66.95     15.92 o 
  12  -2   1       17.02       26.01     13.44 o 
 -13  -1   1      333.73      362.04     31.97 o 
 -11  -1   1     1245.26     1300.02     43.72 o 
  -9  -1   1     3169.88     3183.60     53.14 o 
  -7  -1   1    15430.52    15134.97     97.89 o 
  -5  -1   1    10449.51    10359.24     63.62 o 
  -3  -1   1     3673.75     3906.78     20.85 o 
   1  -1   1    11787.83    12172.91     60.80 o 
   3  -1   1     7813.98     7378.25     59.11 o 
   5  -1   1      188.94      188.48      5.98 o 
   7  -1   1     1426.76     1322.32     24.84 o 
   9  -1   1      905.82      913.68     35.04 o 
  11  -1   1     1328.55     1276.60     56.37 o 
 -14   0   1      260.06      315.14     32.30 o 
 -12   0   1      687.47      706.31     36.99 o 
 -10   0   1      835.32      850.63     25.00 o 
  -8   0   1    17916.46    18096.73    183.13 o 
  -6   0   1    12514.48    12726.54     70.51 o 
  -4   0   1      326.02      380.18      5.27 o 
  -2   0   1     6219.76     6358.83     80.96 o 
   2   0   1    47983.77    47292.45    255.18 o 
   4   0   1     5705.86     5909.95     61.54 o 
   6   0   1       88.56       74.44      8.49 o 
   8   0   1      364.88      344.17     17.63 o 
  10   0   1     2032.90     2024.31     56.49 o 
  12   0   1     1319.12     1307.34     60.31 o 
 -13   1   1      412.78      405.13     34.16 o 
 -11   1   1     1245.65     1255.32     37.31 o 
  -9   1   1     3003.94     2962.87     65.40 o 
  -7   1   1    14698.55    14677.73    158.60 o 
  -5   1   1    10525.27    10692.12     59.80 o 
  -3   1   1     3053.03     3255.55     19.57 o 
   1   1   1    16063.57    16467.35     97.23 o 
   3   1   1    10013.38     9710.12     79.00 o 
   5   1   1       92.16      112.23      6.48 o 
   7   1   1     1498.66     1385.94     33.56 o 
   9   1   1      923.15      944.63     31.32 o 
  11   1   1     1131.04     1090.71     52.25 o 
 -12   2   1      185.62      188.40     30.54 o 
 -10   2   1     3367.88     3319.73     73.97 o 
  -8   2   1     1938.34     2025.35     33.16 o 
  -6   2   1     2651.60     2709.34     24.34 o 
  -4   2   1    10176.99    10320.36     51.93 o 
  -2   2   1     7617.80     7982.44     47.04 o 
   0   2   1    31810.17    32614.46    181.76 o 
   2   2   1    72820.86    71932.83    332.83 o 
   4   2   1    15534.95    16032.38    128.11 o 
   6   2   1     2318.73     2135.23     36.38 o 
   8   2   1     3664.62     3595.80     61.55 o 
  10   2   1       67.49       55.43     11.53 o 
  12   2   1        6.38      -17.70     17.70 o 
 -13   3   1      703.02      682.75     36.36 o 
 -11   3   1      320.24      356.01     26.78 o 
  -9   3   1      477.55      501.96     18.02 o 
  -7   3   1     1844.45     1840.55     24.27 o 
  -5   3   1     1091.24     1102.60     12.03 o 
  -3   3   1     6629.55     7093.13     40.43 o 
  -1   3   1    31159.33    31765.38    263.40 o 
   1   3   1    20917.23    20984.61    120.53 o 
   3   3   1    13295.50    14166.08     90.71 o 
   5   3   1    10745.78    10551.33     89.90 o 
   7   3   1     2151.16     2103.59     41.69 o 
   9   3   1      182.47      151.53     14.24 o 
  11   3   1       52.70       59.08     13.95 o 
 -12   4   1      528.83      570.57     63.74 o 
 -10   4   1     2025.08     2048.21     56.20 o 
  -8   4   1      268.41      289.86     15.21 o 
  -6   4   1     3046.21     3042.59     32.54 o 
  -4   4   1    10788.10    11123.67     66.33 o 
  -2   4   1     9918.36    10104.34     78.38 o 
   0   4   1     7042.85     6995.69     41.46 o 
   2   4   1     9532.17    10155.64     74.12 o 
   4   4   1    23469.58    23974.31    157.17 o 
   6   4   1     3759.01     3696.25     64.77 o 
   8   4   1      491.90      502.03     22.56 o 
  10   4   1      249.19      259.58     36.75 o 
 -11   5   1     2427.58     2394.74    244.77 o 
  -9   5   1     5070.14     5108.45    159.50 o 
  -7   5   1      882.74      932.88     17.50 o 
  -5   5   1     6474.48     6315.18     45.25 o 
  -3   5   1     3381.79     3408.17     26.70 o 
  -1   5   1    10673.51    10773.72     62.56 o 
   1   5   1     6041.32     6299.18     64.65 o 
   3   5   1     6135.29     6199.50     54.83 o 
   5   5   1     5937.67     6159.12     86.19 o 
   7   5   1      104.39      107.11     11.89 o 
   9   5   1      202.40      220.57     19.65 o 
  11   5   1      129.71      124.31     20.65 o 
 -12   6   1      168.46      203.81     52.19 o 
 -10   6   1     2170.73     2121.93     85.30 o 
  -8   6   1     4363.22     4384.74     98.18 o 
  -6   6   1     1230.87     1259.64     24.51 o 
  -4   6   1     3265.06     3199.78     38.86 o 
  -2   6   1     4513.73     4654.82     39.40 o 
   0   6   1      506.48      549.88      9.83 o 
   2   6   1     3090.10     3144.63     35.36 o 
   4   6   1     1258.07     1252.25     24.76 o 
   6   6   1      493.61      488.74     18.95 o 
   8   6   1      716.98      668.54     28.49 o 
  10   6   1      630.11      589.71     39.19 o 
 -11   7   1      111.10      104.93     18.97 o 
  -9   7   1     1652.13     1564.54     51.07 o 
  -7   7   1     6406.81     6575.77     94.06 o 
  -5   7   1      589.83      595.18     15.41 o 
  -3   7   1      202.92      212.41      8.99 o 
  -1   7   1     1555.06     1465.49     23.19 o 
   1   7   1     2195.60     2103.03     25.62 o 
   3   7   1     2696.66     2821.93     40.74 o 
   5   7   1      463.65      515.21     19.59 o 
   7   7   1      325.23      329.80     24.73 o 
   9   7   1      501.97      455.29     30.01 o 
 -10   8   1       39.07       19.19     16.57 o 
  -8   8   1     1309.02     1305.75     45.08 o 
  -6   8   1     1004.50      982.21     29.10 o 
  -4   8   1     2140.39     2146.40     33.98 o 
  -2   8   1      262.79      271.92      9.70 o 
   0   8   1     1062.36     1097.61     27.24 o 
   2   8   1     6140.21     6131.38     64.10 o 
   4   8   1      459.78      507.10     17.92 o 
   6   8   1       45.54       78.20     12.66 o 
   8   8   1     1145.71     1139.23     47.23 o 
  -9   9   1       15.20       13.62     11.62 o 
  -7   9   1      701.18      721.50     31.81 o 
  -5   9   1      298.23      335.93     15.90 o 
  -3   9   1      181.78      203.55     10.64 o 
  -1   9   1      453.52      459.34     15.15 o 
   1   9   1     2915.84     2987.72     47.70 o 
   3   9   1     1319.06     1391.30     31.59 o 
   5   9   1      303.76      298.03     21.03 o 
   7   9   1      320.05      390.02     28.93 o 
  -8  10   1      196.42      228.10     25.93 o 
  -6  10   1      267.43      276.89     33.50 o 
  -4  10   1      247.15      263.45     14.17 o 
  -2  10   1      907.72      927.99     23.08 o 
   0  10   1      783.73      773.78     21.16 o 
   2  10   1      659.88      711.04     21.89 o 
   4  10   1      463.90      455.60     25.68 o 
   6  10   1      356.14      323.45     24.22 o 
  -5  11   1      522.64      511.29     34.37 o 
  -3  11   1       45.64       45.25      8.15 o 
  -1  11   1      396.41      412.13     17.86 o 
   1  11   1       30.62       39.53      8.17 o 
   3  11   1       70.67       66.30     11.03 o 
   5  11   1      222.14      266.53     25.20 o 
  -2  12   1       17.30       24.44     11.32 o 
   0  12   1        3.63        7.38      7.75 o 
  -2 -12   2      124.25      133.80     14.38 o 
   0 -12   2      395.62      415.85     23.23 o 
  -7 -11   2      280.58      270.84     20.23 o 
  -5 -11   2       76.14       76.81     11.64 o 
  -3 -11   2      475.22      474.35     22.59 o 
  -1 -11   2      114.54      150.62     13.94 o 
   1 -11   2      338.74      340.82     25.53 o 
   3 -11   2      238.90      258.60     20.01 o 
  -8 -10   2      418.82      419.98     26.71 o 
  -6 -10   2      620.81      614.62     27.34 o 
  -4 -10   2      698.73      685.28     25.04 o 
  -2 -10   2     1062.15     1065.00     31.18 o 
   0 -10   2      337.76      350.61     18.82 o 
   2 -10   2      100.72       99.42     11.72 o 
   4 -10   2      398.46      411.45     34.68 o 
  -9  -9   2      289.45      281.40     22.35 o 
  -7  -9   2     1110.91     1094.22     34.59 o 
  -5  -9   2     4326.53     4091.81     60.90 o 
  -3  -9   2     1519.03     1407.64     33.53 o 
  -1  -9   2      503.25      486.91     20.16 o 
   1  -9   2      652.94      638.74     23.61 o 
   3  -9   2      385.51      424.46     26.63 o 
   5  -9   2      113.95      119.49     14.41 o 
   7  -9   2       82.94       60.66     11.10 o 
 -10  -8   2      357.39      397.97     21.23 o 
  -8  -8   2      609.85      619.46     22.64 o 
  -6  -8   2     3006.04     2977.40     40.92 o 
  -4  -8   2      850.90      835.53     23.97 o 
  -2  -8   2      361.41      346.42     15.73 o 
   0  -8   2     1823.28     1712.53     35.71 o 
   2  -8   2      863.94      797.00     24.98 o 
   4  -8   2     1864.45     1827.79     39.72 o 
   6  -8   2      178.19      111.41     20.32 o 
   8  -8   2       74.22       52.34     13.65 o 
 -11  -7   2      138.12      144.69     17.27 o 
  -9  -7   2     1542.76     1522.77     33.32 o 
  -7  -7   2     1616.87     1564.70     29.20 o 
  -5  -7   2     4616.84     4491.22     51.81 o 
  -3  -7   2     3038.18     2942.99     38.20 o 
  -1  -7   2      430.57      419.19     14.25 o 
   1  -7   2       12.70       12.12      5.62 o 
   3  -7   2     5484.03     5247.47     73.95 o 
   5  -7   2     2535.19     2507.32     64.66 o 
   7  -7   2      145.71      169.32     12.20 o 
   9  -7   2      163.52      155.35     18.77 o 
 -12  -6   2      161.91      216.77     19.55 o 
 -10  -6   2      354.95      328.28     15.18 o 
  -8  -6   2      632.90      612.89     16.27 o 
  -6  -6   2     5033.37     4887.93     45.72 o 
  -4  -6   2       12.83       18.55      5.03 o 
  -2  -6   2     1859.35     1755.50     22.22 o 
   0  -6   2     2477.93     2435.64     30.31 o 
   2  -6   2     3244.13     3107.62     34.59 o 
   4  -6   2     5494.57     5317.96     58.76 o 
   6  -6   2     2961.41     2943.79     46.01 o 
   8  -6   2      875.52      845.92     29.13 o 
 -13  -5   2      273.60      267.43     29.85 o 
 -11  -5   2      974.06      963.56     34.71 o 
  -9  -5   2      426.89      422.87     11.94 o 
  -7  -5   2     2837.38     2809.40     34.82 o 
  -5  -5   2     4638.43     4635.43     37.87 o 
  -3  -5   2     5401.81     5368.16     50.68 o 
  -1  -5   2      120.51      145.66      5.18 o 
   1  -5   2     8487.73     8002.30     54.65 o 
   3  -5   2      948.55      965.87     19.71 o 
   5  -5   2     1480.64     1501.30     31.99 o 
   7  -5   2     2812.10     2855.87     51.27 o 
   9  -5   2      155.53      133.35     16.93 o 
 -12  -4   2      444.42      494.58     28.70 o 
 -10  -4   2      838.67      855.08     21.39 o 
  -8  -4   2    12792.63    12462.95     87.62 o 
  -6  -4   2     1930.81     1947.95     21.48 o 
  -4  -4   2    14338.18    14340.12     96.64 o 
  -2  -4   2    13419.59    12906.21     82.11 o 
   0  -4   2     5736.71     5807.06     40.79 o 
   2  -4   2     1978.62     1864.97     22.69 o 
   4  -4   2      852.98      826.83     14.63 o 
   6  -4   2     5188.18     5017.03     66.85 o 
   8  -4   2      164.47      232.87     19.17 o 
  10  -4   2      328.65      354.70     30.57 o 
 -13  -3   2       35.38       51.36     13.27 o 
 -11  -3   2      615.70      613.86     24.49 o 
  -9  -3   2     9049.71     8844.92     59.16 o 
  -7  -3   2     6399.76     6346.21     44.10 o 
  -5  -3   2     7899.93     7860.18     53.80 o 
  -3  -3   2    30879.88    30757.58    168.67 o 
  -1  -3   2     4294.36     4278.34     29.99 o 
   1  -3   2    15424.05    15453.31     87.92 o 
   3  -3   2     1048.65     1082.18     16.92 o 
   5  -3   2       73.81       73.43      4.35 o 
   7  -3   2     2753.48     2649.44     51.34 o 
   9  -3   2      192.93      198.49     16.66 o 
  11  -3   2      315.85      320.47     31.67 o 
 -14  -2   2       49.57       46.81     16.22 o 
 -12  -2   2      821.59      893.55     37.02 o 
 -10  -2   2     2142.43     2131.10     32.46 o 
  -8  -2   2     4073.54     4058.95     50.01 o 
  -6  -2   2    24355.78    24210.26    121.12 o 
  -4  -2   2    14589.72    14979.24     79.22 o 
  -2  -2   2    18616.05    19055.87    105.99 o 
   0  -2   2     8692.73     8761.14     72.18 o 
   2  -2   2      932.36      956.53     13.28 o 
   4  -2   2     1797.11     1702.42     26.38 o 
   6  -2   2     6631.96     6613.97     69.49 o 
   8  -2   2     1069.45     1058.27     33.69 o 
  10  -2   2       52.76       65.27     14.68 o 
 -13  -1   2      201.82      175.50     19.11 o 
 -11  -1   2     2713.81     2713.66     52.79 o 
  -9  -1   2      691.14      684.77     15.60 o 
  -7  -1   2     4242.39     4185.39     35.03 o 
  -5  -1   2    26854.40    26924.64    197.35 o 
  -3  -1   2      458.98      492.73      5.06 o 
  -1  -1   2     1992.55     2012.24     13.69 o 
   1  -1   2    20968.88    21228.29    121.16 o 
   3  -1   2    29582.43    29514.24    194.60 o 
   5  -1   2    14327.29    14280.19    132.66 o 
   7  -1   2     2440.45     2322.13     78.87 o 
   9  -1   2     1378.23     1410.12     57.67 o 
  11  -1   2      153.59      171.88     21.07 o 
 -14   0   2      847.14      889.87     41.54 o 
 -12   0   2      417.61      433.12     30.11 o 
 -10   0   2      317.06      341.63     13.08 o 
  -8   0   2      654.73      656.71     11.80 o 
  -6   0   2    13392.52    13995.43     68.38 o 
  -4   0   2     4437.03     4778.10     26.43 o 
  -2   0   2      980.81      935.46      8.95 o 
   0   0   2    18395.34    19004.58    121.10 o 
   2   0   2     7306.76     7387.96     53.32 o 
   4   0   2    35049.13    34365.20    243.88 o 
   6   0   2     1668.94     1585.20     39.42 o 
   8   0   2     1584.75     1517.77     39.11 o 
  10   0   2     1774.57     1733.09     65.26 o 
 -13   1   2      352.41      320.91     20.91 o 
 -11   1   2     2638.77     2621.90     68.99 o 
  -9   1   2      643.07      618.29     14.37 o 
  -7   1   2     4667.90     4654.85     34.62 o 
  -5   1   2    26478.69    27170.69    145.22 o 
  -3   1   2      298.13      323.46      5.47 o 
  -1   1   2     2431.38     2461.02     17.69 o 
   1   1   2    22111.60    22338.00    121.81 o 
   3   1   2    27183.35    27272.79    218.31 o 
   5   1   2    13356.48    13506.35    129.89 o 
   7   1   2     2638.31     2507.66     49.73 o 
   9   1   2     1247.24     1191.62     47.52 o 
  11   1   2      144.17      186.98     21.59 o 
 -14   2   2       70.85       79.91     21.13 o 
 -12   2   2      863.25      852.66     31.79 o 
 -10   2   2     1943.15     1918.94     36.87 o 
  -8   2   2     4766.48     4781.93     47.80 o 
  -6   2   2    23914.84    23935.48    140.14 o 
  -4   2   2    14489.15    15070.62     80.75 o 
  -2   2   2    19593.72    20395.99     96.67 o 
   0   2   2     7523.72     7569.18     46.77 o 
   2   2   2     1133.21     1242.14     17.78 o 
   4   2   2     1631.22     1554.59     31.67 o 
   6   2   2     6205.48     6076.13     79.33 o 
   8   2   2     1104.06     1060.09     33.99 o 
  10   2   2       94.49       76.40     15.68 o 
 -13   3   2       41.30       50.85     14.51 o 
 -11   3   2      836.47      837.42     29.95 o 
  -9   3   2     9268.28     9135.23    144.24 o 
  -7   3   2     5872.95     5882.18     60.91 o 
  -5   3   2     7933.85     8073.98     47.31 o 
  -3   3   2    30191.56    30766.76    239.97 o 
  -1   3   2     4181.60     4200.00     26.78 o 
   1   3   2    15007.92    15567.33     91.37 o 
   3   3   2     1558.76     1699.99     24.16 o 
   5   3   2       30.15       36.75      8.37 o 
   7   3   2     2397.16     2219.81     48.61 o 
   9   3   2      224.82      233.30     18.08 o 
  11   3   2      292.71      258.77     24.35 o 
 -12   4   2      495.88      508.05     32.67 o 
 -10   4   2      663.93      672.82     31.85 o 
  -8   4   2    11643.32    11735.18    119.98 o 
  -6   4   2     1937.16     1983.40     18.67 o 
  -4   4   2    13699.58    14128.12     76.65 o 
  -2   4   2    12096.82    12020.41     63.81 o 
   0   4   2     5969.80     6199.12     41.43 o 
   2   4   2     2583.09     2588.14     30.25 o 
   4   4   2      854.88      841.75     20.50 o 
   6   4   2     5136.47     5047.92     83.17 o 
   8   4   2      249.93      289.95     18.80 o 
  10   4   2      286.04      263.14     29.02 o 
 -13   5   2      227.71      221.98     32.00 o 
 -11   5   2      948.88      951.63     36.09 o 
  -9   5   2      736.69      793.80     29.27 o 
  -7   5   2     2870.60     2921.86     30.39 o 
  -5   5   2     4184.60     4269.98     36.47 o 
  -3   5   2     5317.50     5244.36     50.01 o 
  -1   5   2      210.18      261.79      6.42 o 
   1   5   2     8711.43     8565.83     59.23 o 
   3   5   2     1222.34     1346.78     22.71 o 
   5   5   2     1427.56     1446.89     29.76 o 
   7   5   2     3228.83     3284.30     81.06 o 
   9   5   2      165.00      151.38     17.43 o 
 -12   6   2      114.40      117.09     18.80 o 
 -10   6   2      383.10      389.67     28.52 o 
  -8   6   2      746.60      808.31     30.57 o 
  -6   6   2     4334.08     4354.72     39.81 o 
  -4   6   2       61.44       67.74      5.57 o 
  -2   6   2     1967.93     1866.12     17.57 o 
   0   6   2     2441.01     2490.72     25.47 o 
   2   6   2     3107.43     3056.80     40.96 o 
   4   6   2     5804.27     5841.71     62.56 o 
   6   6   2     3275.63     3362.34     57.89 o 
   8   6   2      818.25      792.93     36.43 o 
 -11   7   2      169.62      171.91     22.25 o 
  -9   7   2     1561.54     1583.98     56.73 o 
  -7   7   2     2124.88     2151.90     38.64 o 
  -5   7   2     4944.50     4934.68     48.92 o 
  -3   7   2     2866.88     2865.09     31.05 o 
  -1   7   2      455.39      432.73      8.18 o 
   1   7   2       28.30       32.05      3.85 o 
   3   7   2     5404.10     5446.66     58.21 o 
   5   7   2     2644.64     2742.32     48.78 o 
   7   7   2      177.21      169.76     14.52 o 
   9   7   2      157.62      107.67     21.28 o 
 -10   8   2      386.36      417.36     32.37 o 
  -8   8   2      616.07      662.07     29.26 o 
  -6   8   2     3350.23     3460.60     51.43 o 
  -4   8   2      753.06      767.72     20.82 o 
  -2   8   2      322.27      354.15     12.10 o 
   0   8   2     1790.02     1733.58     29.24 o 
   2   8   2      754.80      734.19     19.72 o 
   4   8   2     1717.42     1792.92     36.16 o 
   6   8   2      188.83      206.19     16.54 o 
   8   8   2      115.20      108.70     18.26 o 
  -9   9   2      342.44      341.80     26.15 o 
  -7   9   2     1121.13     1109.56     38.12 o 
  -5   9   2     4646.46     4846.47     58.10 o 
  -3   9   2     1595.22     1547.88     26.01 o 
  -1   9   2      475.81      502.96     16.94 o 
   1   9   2      632.50      669.77     21.39 o 
   3   9   2      472.68      492.65     23.18 o 
   5   9   2      114.04      147.99     16.05 o 
   7   9   2       92.48       87.77     15.57 o 
  -8  10   2      483.77      526.19     28.98 o 
  -6  10   2      605.03      667.99     26.61 o 
  -4  10   2      672.63      701.61     22.08 o 
  -2  10   2      903.72      935.78     23.15 o 
   0  10   2      295.56      298.00     15.73 o 
   2  10   2      146.71      154.14     12.17 o 
   4  10   2      383.64      430.98     29.18 o 
  -7  11   2      286.32      267.16     22.14 o 
  -5  11   2       61.66       60.68     10.13 o 
  -3  11   2      540.05      550.73     28.66 o 
  -1  11   2      104.76      110.52     10.23 o 
   1  11   2      437.15      444.16     21.56 o 
   3  11   2      222.01      248.33     23.97 o 
  -2  12   2      141.83      174.80     14.74 o 
   0  12   2      402.10      394.07     18.99 o 
  -2 -12   3      195.62      207.30     17.48 o 
  -7 -11   3      268.35      234.69     19.29 o 
  -5 -11   3      161.67      182.62     15.29 o 
  -3 -11   3      360.63      358.97     20.30 o 
  -1 -11   3     1069.86      999.25     33.03 o 
   1 -11   3      257.79      264.81     18.87 o 
   3 -11   3      325.84      328.19     30.35 o 
  -8 -10   3       98.96       89.24     12.92 o 
  -6 -10   3        4.38       10.64      8.99 o 
  -4 -10   3      221.84      256.93     16.40 o 
  -2 -10   3      237.36      197.03     14.33 o 
   0 -10   3      125.33      143.96     13.51 o 
   2 -10   3      999.83      949.04     35.04 o 
   4 -10   3      366.17      401.48     31.97 o 
 -11  -9   3      652.29      610.69     31.25 o 
  -9  -9   3       94.98      130.92     16.50 o 
  -7  -9   3      590.43      550.18     24.41 o 
  -5  -9   3        8.84       14.28     13.89 o 
  -3  -9   3     1619.54     1685.50     37.48 o 
  -1  -9   3      224.84      220.05     18.13 o 
   1  -9   3       82.70       65.29      9.84 o 
   3  -9   3      682.15      696.90     26.41 o 
   5  -9   3      942.54      933.28     37.30 o 
 -12  -8   3      770.83      775.51     38.34 o 
 -10  -8   3       41.46       49.75      8.99 o 
  -8  -8   3      354.99      343.17     15.39 o 
  -6  -8   3      504.68      507.32     16.96 o 
  -4  -8   3     5240.09     5130.05     66.07 o 
  -2  -8   3     1104.16     1056.75     27.83 o 
   0  -8   3      162.82      159.07     14.30 o 
   2  -8   3     1019.63     1007.35     28.91 o 
   4  -8   3      652.21      530.48     25.49 o 
   6  -8   3      879.02      850.36     30.61 o 
 -11  -7   3        8.05       16.37      9.65 o 
  -9  -7   3      524.73      557.63     17.22 o 
  -7  -7   3       51.50       55.48      5.85 o 
  -5  -7   3     4186.11     4136.25     49.06 o 
  -3  -7   3    10818.39    10595.67     90.80 o 
  -1  -7   3      421.41      410.65     14.85 o 
   1  -7   3      971.32      979.22     22.55 o 
   3  -7   3      906.79      910.88     25.95 o 
   5  -7   3      960.22      935.57     29.39 o 
   7  -7   3      328.11      344.38     20.03 o 
 -12  -6   3      114.04      128.38     11.81 o 
 -10  -6   3      377.97      396.40     19.15 o 
  -8  -6   3     1711.75     1673.89     29.86 o 
  -6  -6   3     9556.27     9397.71     76.65 o 
  -4  -6   3     9872.04     9814.54     81.17 o 
  -2  -6   3     7278.78     6979.13     58.59 o 
   0  -6   3     5470.08     5166.72     55.07 o 
   2  -6   3     1599.82     1596.46     28.21 o 
   4  -6   3      712.10      679.80     20.36 o 
   6  -6   3      566.21      604.33     24.11 o 
   8  -6   3      344.87      347.29     25.92 o 
 -13  -5   3      730.92      708.68     41.04 o 
 -11  -5   3      278.08      275.38     13.42 o 
  -9  -5   3      301.82      275.27     11.00 o 
  -7  -5   3    11929.21    11440.08    100.52 o 
  -5  -5   3     5074.62     5008.94     42.17 o 
  -3  -5   3     2499.42     2477.85     31.39 o 
  -1  -5   3    26214.69    25761.39    180.93 o 
   1  -5   3     2674.04     2523.84     34.11 o 
   3  -5   3      360.10      345.87     11.55 o 
   5  -5   3     2627.68     2588.79     50.46 o 
   7  -5   3     1022.63      970.03     36.50 o 
   9  -5   3      633.96      596.76     41.03 o 
 -14  -4   3      434.19      429.61     29.07 o 
 -12  -4   3      565.99      591.60     25.04 o 
 -10  -4   3     2089.79     1987.86     37.93 o 
  -8  -4   3     4352.39     4312.00     42.36 o 
  -6  -4   3     8268.17     8344.76     58.20 o 
  -4  -4   3     3162.84     3118.73     26.37 o 
  -2  -4   3     8621.80     8631.90     69.45 o 
   0  -4   3     6024.30     5921.09     52.84 o 
   2  -4   3     3463.14     3234.20     33.66 o 
   4  -4   3      740.59      713.18     16.88 o 
   6  -4   3     1171.23     1143.74     33.26 o 
   8  -4   3     3114.17     2963.61     71.28 o 
 -13  -3   3      836.56      884.48     37.92 o 
 -11  -3   3     1786.87     1793.52     33.64 o 
  -9  -3   3     6574.28     6479.81     50.92 o 
  -7  -3   3     3659.71     3650.23     32.08 o 
  -5  -3   3       81.97      100.79      3.92 o 
  -3  -3   3     5248.67     5288.60     40.77 o 
  -1  -3   3    14563.96    14925.69    113.12 o 
   1  -3   3     1417.22     1531.75     17.55 o 
   3  -3   3     9561.73     9351.61     81.90 o 
   5  -3   3     1435.17     1459.53     30.82 o 
   7  -3   3     2572.23     2566.80     57.88 o 
   9  -3   3     1679.15     1711.92     66.29 o 
 -14  -2   3     1273.56     1347.22     49.39 o 
 -12  -2   3     1240.07     1261.85     42.13 o 
 -10  -2   3     4575.25     4509.24     56.61 o 
  -8  -2   3     1260.45     1173.03     13.38 o 
  -6  -2   3     5168.27     4997.22     38.50 o 
  -4  -2   3    12172.88    12383.92     62.01 o 
  -2  -2   3     8318.10     8348.10     58.01 o 
   0  -2   3    11320.56    11196.42     74.72 o 
   2  -2   3     1312.72     1313.51     27.27 o 
   4  -2   3     3651.11     3676.52     48.61 o 
   6  -2   3     4039.27     3909.91     73.39 o 
   8  -2   3      835.01      875.63     32.59 o 
  10  -2   3      690.71      726.56     64.81 o 
 -15  -1   3      233.17      265.01     32.73 o 
 -13  -1   3     1885.70     2082.88     69.85 o 
 -11  -1   3      186.17      211.05     12.78 o 
  -9  -1   3     2048.73     1962.37     27.81 o 
  -7  -1   3    12105.92    12246.42     84.45 o 
  -5  -1   3    12042.10    11718.50     63.91 o 
  -3  -1   3    31262.12    31459.57    226.77 o 
  -1  -1   3    11235.79    11297.57     60.09 o 
   1  -1   3     2188.95     2037.36     23.41 o 
   3  -1   3     2572.17     2558.18     36.13 o 
   5  -1   3     6995.66     6874.06    127.86 o 
   7  -1   3      753.03      746.11     26.89 o 
   9  -1   3       35.25       35.74     13.32 o 
 -14   0   3       20.36       47.53     15.88 o 
 -12   0   3     3291.27     3193.11     85.82 o 
 -10   0   3      837.26      793.49     15.13 o 
  -8   0   3        5.22       12.78      2.36 o 
  -6   0   3     1811.53     1758.49     17.27 o 
  -4   0   3    63063.29    62853.94    390.63 o 
  -2   0   3    27149.44    27175.79    135.67 o 
   0   0   3     2360.56     2422.25     20.87 o 
   2   0   3    10926.93    10689.71     83.63 o 
   4   0   3       51.23       43.96      4.72 o 
   6   0   3      962.03      929.19     30.43 o 
   8   0   3       86.67       87.34     11.15 o 
  10   0   3       33.72        9.75     14.71 o 
 -15   1   3      273.02      298.39     29.18 o 
 -13   1   3     1921.64     2081.19     66.23 o 
 -11   1   3      163.47      160.22     12.77 o 
  -9   1   3     1935.30     1966.19     26.12 o 
  -7   1   3    12100.91    12143.55     78.54 o 
  -5   1   3    12534.81    12542.23    128.98 o 
  -3   1   3    30509.85    31505.10    151.42 o 
  -1   1   3    10720.22    10819.09     60.29 o 
   1   1   3     2512.86     2467.94     25.40 o 
   3   1   3     2739.89     2886.24     40.70 o 
   5   1   3     7533.73     7569.06     82.35 o 
   7   1   3      824.55      815.50     26.92 o 
   9   1   3       37.88       50.60     11.55 o 
 -14   2   3     1182.26     1164.44     74.01 o 
 -12   2   3     1230.69     1199.17     40.45 o 
 -10   2   3     4678.82     4711.70     69.53 o 
  -8   2   3     1015.45      970.46     21.47 o 
  -6   2   3     5089.48     5065.88     46.06 o 
  -4   2   3    11608.08    11891.96     69.49 o 
  -2   2   3     7413.23     7437.41     48.79 o 
   0   2   3    10982.74    10751.80     66.49 o 
   2   2   3     1255.79     1314.72     17.70 o 
   4   2   3     3871.70     3969.10     53.84 o 
   6   2   3     4236.01     4240.02     61.51 o 
   8   2   3      840.64      861.77     29.93 o 
  10   2   3      778.10      820.99     41.54 o 
 -13   3   3      881.69      934.21     43.69 o 
 -11   3   3     1749.19     1818.48     40.85 o 
  -9   3   3     6469.63     6430.50     69.36 o 
  -7   3   3     3504.29     3586.65     43.81 o 
  -5   3   3      116.75      121.83      6.45 o 
  -3   3   3     5407.48     5569.92     49.71 o 
  -1   3   3    15421.06    16064.86    132.95 o 
   1   3   3     1340.08     1502.51     19.97 o 
   3   3   3     9260.58     9305.71     72.27 o 
   5   3   3     1238.73     1246.51     30.63 o 
   7   3   3     2823.43     2875.67     62.67 o 
   9   3   3     1794.88     1771.37     46.29 o 
 -14   4   3      409.60      371.22     31.35 o 
 -12   4   3      548.87      558.87     32.67 o 
 -10   4   3     1874.64     1817.64     39.82 o 
  -8   4   3     4307.72     4197.95     44.76 o 
  -6   4   3     9186.73     9290.31     80.36 o 
  -4   4   3     2978.74     3057.73     36.14 o 
  -2   4   3     9100.03     9254.65     62.40 o 
   0   4   3     6757.86     6851.32     52.88 o 
   2   4   3     3340.18     3314.88     39.49 o 
   4   4   3      675.53      640.92     19.45 o 
   6   4   3     1165.23     1193.71     37.16 o 
   8   4   3     3217.67     3096.84     90.55 o 
 -13   5   3      612.27      560.01     33.59 o 
 -11   5   3      292.98      276.04     19.47 o 
  -9   5   3      343.28      348.31     14.61 o 
  -7   5   3    12607.51    12524.53     89.32 o 
  -5   5   3     5153.93     5253.94     39.17 o 
  -3   5   3     2493.88     2488.35     26.37 o 
  -1   5   3    25648.70    25691.09    136.89 o 
   1   5   3     2661.34     2655.62     29.28 o 
   3   5   3      358.77      360.31     13.40 o 
   5   5   3     2613.65     2561.07     50.75 o 
   7   5   3      936.15      876.46     32.87 o 
   9   5   3      628.69      621.90     31.57 o 
 -12   6   3      106.82      113.09     18.55 o 
 -10   6   3      408.14      447.38     21.05 o 
  -8   6   3     1345.43     1383.46     27.55 o 
  -6   6   3     8884.90     9045.37     65.31 o 
  -4   6   3    10394.47    10493.19     70.66 o 
  -2   6   3     7567.41     7615.75     52.58 o 
   0   6   3     4822.43     4765.13     36.54 o 
   2   6   3     1642.01     1654.60     27.73 o 
   4   6   3      564.16      567.45     18.24 o 
   6   6   3      568.39      651.97     24.81 o 
   8   6   3      305.23      276.16     21.25 o 
 -11   7   3        7.01       10.57     11.79 o 
  -9   7   3      468.02      459.23     22.94 o 
  -7   7   3      142.90      155.95     10.78 o 
  -5   7   3     4290.94     4341.02     42.72 o 
  -3   7   3    10601.17    10583.50     72.51 o 
  -1   7   3      353.31      354.84     10.01 o 
   1   7   3      861.34      874.80     18.24 o 
   3   7   3      865.51      884.94     21.68 o 
   5   7   3     1145.78     1149.33     29.77 o 
   7   7   3      304.48      327.90     25.76 o 
 -12   8   3      744.10      723.86     44.17 o 
 -10   8   3       17.42       27.79     13.60 o 
  -8   8   3      354.67      373.85     22.24 o 
  -6   8   3      570.57      585.15     21.32 o 
  -4   8   3     4828.37     4967.29     46.18 o 
  -2   8   3      908.62      893.60     19.19 o 
   0   8   3      158.75      149.83     10.23 o 
   2   8   3      840.53      855.15     22.20 o 
   4   8   3      717.06      690.64     23.38 o 
   6   8   3      920.77     1020.07     45.38 o 
 -11   9   3      613.06      556.13     38.93 o 
  -9   9   3      150.61      186.79     20.09 o 
  -7   9   3      502.17      505.79     20.33 o 
  -5   9   3       18.24       19.35      5.41 o 
  -3   9   3     1667.24     1786.64     32.83 o 
  -1   9   3      197.31      199.98     12.47 o 
   1   9   3      111.65      113.50     10.19 o 
   3   9   3      816.43      821.09     28.34 o 
   5   9   3      938.96     1003.37     44.27 o 
  -8  10   3      139.99      132.26     17.73 o 
  -6  10   3       15.60       35.21     10.14 o 
  -4  10   3      287.69      308.98     14.75 o 
  -2  10   3      206.09      210.60     13.59 o 
   0  10   3       97.41      102.24     10.54 o 
   2  10   3     1023.66     1034.58     42.36 o 
   4  10   3      359.13      429.46     30.95 o 
  -7  11   3      303.29      312.03     22.50 o 
  -5  11   3      195.66      221.87     15.34 o 
  -3  11   3      428.82      452.51     20.42 o 
  -1  11   3     1110.09     1119.06     52.31 o 
   1  11   3      284.66      322.60     19.47 o 
   3  11   3      293.02      351.03     27.45 o 
  -2  12   3      135.89      138.89     13.01 o 
  -7 -11   4       78.44       68.94     12.24 o 
  -5 -11   4      458.81      466.75     22.85 o 
  -3 -11   4      192.42      198.16     16.20 o 
  -1 -11   4      140.69      152.93     14.71 o 
   1 -11   4      779.25      721.47     36.42 o 
 -10 -10   4      291.01      316.86     26.06 o 
  -8 -10   4      190.43      161.68     15.57 o 
  -6 -10   4      427.27      444.22     20.72 o 
  -4 -10   4     1252.61     1167.91     42.20 o 
  -2 -10   4      628.36      660.58     25.84 o 
   0 -10   4      587.46      557.08     24.78 o 
   2 -10   4      704.17      659.07     34.49 o 
 -11  -9   4      739.84      716.95     35.92 o 
  -9  -9   4      582.48      497.78     27.64 o 
  -7  -9   4      279.45      316.50     18.97 o 
  -5  -9   4      229.79      228.44     14.87 o 
  -3  -9   4     1466.00     1417.25     35.14 o 
  -1  -9   4     3151.49     3172.55     78.44 o 
   1  -9   4      262.71      264.80     18.30 o 
   3  -9   4     1366.88     1339.76     42.74 o 
   5  -9   4      487.01      548.07     26.40 o 
 -12  -8   4      439.43      428.13     22.71 o 
 -10  -8   4     1412.26     1349.36     31.07 o 
  -8  -8   4      582.90      579.18     21.05 o 
  -6  -8   4      835.12      802.02     24.03 o 
  -4  -8   4      666.85      641.81     21.84 o 
  -2  -8   4     5567.59     5376.04     64.01 o 
   0  -8   4     1031.65     1024.79     28.62 o 
   2  -8   4      363.16      357.12     16.82 o 
   4  -8   4     1512.28     1430.35     41.65 o 
   6  -8   4      504.48      515.82     27.69 o 
 -13  -7   4      387.11      389.27     23.52 o 
 -11  -7   4     2836.04     2837.67     50.10 o 
  -9  -7   4      292.65      275.20     12.64 o 
  -7  -7   4      564.35      557.35     16.76 o 
  -5  -7   4     5385.20     5211.27     57.42 o 
  -3  -7   4     1083.99     1087.71     22.38 o 
  -1  -7   4     1404.71     1389.50     31.42 o 
   1  -7   4     2252.88     2178.78     41.35 o 
   3  -7   4      279.77      263.50     17.59 o 
   5  -7   4      572.89      537.83     25.92 o 
   7  -7   4     1344.97     1296.18     50.35 o 
 -14  -6   4     1000.58      962.85     49.14 o 
 -12  -6   4     2842.11     2721.61     60.20 o 
 -10  -6   4      898.52      895.17     31.51 o 
  -8  -6   4     2076.05     1969.54     30.89 o 
  -6  -6   4     4016.55     3902.31     45.74 o 
  -4  -6   4     2050.66     2019.47     23.96 o 
  -2  -6   4     2668.02     2620.48     40.84 o 
   0  -6   4     1413.53     1386.11     26.10 o 
   2  -6   4      646.72      645.94     18.92 o 
   4  -6   4      469.88      430.62     19.38 o 
   6  -6   4      626.94      582.66     32.10 o 
   8  -6   4      674.24      683.04     44.99 o 
 -13  -5   4     2066.70     2052.12     51.27 o 
 -11  -5   4      125.40      126.34     10.21 o 
  -9  -5   4     2848.16     2711.88     32.14 o 
  -7  -5   4     8262.07     8059.25     64.76 o 
  -5  -5   4     1653.57     1635.59     19.58 o 
  -3  -5   4     6419.36     6503.72     66.44 o 
  -1  -5   4     4620.90     4723.14     50.36 o 
   1  -5   4     4105.56     4051.88     51.97 o 
   3  -5   4      130.07      132.66      9.03 o 
   5  -5   4     1271.25     1199.11     39.96 o 
   7  -5   4      276.41      272.66     20.34 o 
 -14  -4   4      871.79     1017.55     49.28 o 
 -12  -4   4      226.90      220.15     15.33 o 
 -10  -4   4      844.34      834.52     19.44 o 
  -8  -4   4     8359.00     8201.64     55.09 o 
  -6  -4   4     1649.51     1537.53     16.45 o 
  -4  -4   4     7088.97     6920.83     71.83 o 
  -2  -4   4      366.88      351.48     13.30 o 
   0  -4   4    13754.27    13504.23    108.75 o 
   2  -4   4     5949.93     5493.24     55.85 o 
   4  -4   4      115.85      107.26      8.73 o 
   6  -4   4      550.12      537.16     29.05 o 
   8  -4   4       30.60       16.47     15.40 o 
 -15  -3   4       73.13       61.26     21.14 o 
 -13  -3   4      282.67      263.76     24.31 o 
 -11  -3   4      858.84      887.26     21.96 o 
  -9  -3   4     2186.65     2143.70     23.12 o 
  -7  -3   4     3362.61     3471.28     26.40 o 
  -5  -3   4    28899.17    29281.29    158.99 o 
  -3  -3   4     4157.75     3975.80     52.84 o 
  -1  -3   4     8078.14     7972.48     73.27 o 
   1  -3   4    28782.33    28911.40    169.62 o 
   3  -3   4     1871.58     1838.00     36.55 o 
   5  -3   4      738.73      688.17     22.13 o 
   7  -3   4      523.63      516.21     29.11 o 
   9  -3   4      193.11      202.93     35.25 o 
 -14  -2   4     1488.99     1540.44     59.15 o 
 -12  -2   4     1891.81     1900.36     42.24 o 
 -10  -2   4     1142.48     1127.77     24.47 o 
  -8  -2   4    10972.79    10657.93     91.37 o 
  -6  -2   4     1380.08     1442.57     15.91 o 
  -4  -2   4    10538.59    11089.03     70.81 o 
  -2  -2   4    26274.70    26114.24    189.67 o 
   0  -2   4    10176.93    10187.99     72.96 o 
   2  -2   4     5913.06     5507.90     97.33 o 
   4  -2   4     3834.34     3652.24     51.16 o 
   6  -2   4      213.73      235.17     16.90 o 
   8  -2   4        9.17       19.37     12.45 o 
 -15  -1   4      844.69      844.19     46.35 o 
 -13  -1   4     1418.68     1525.15     45.27 o 
 -11  -1   4     7966.24     8104.26     76.65 o 
  -9  -1   4     4720.60     4581.31     45.90 o 
  -7  -1   4     2015.85     1948.90     20.74 o 
  -5  -1   4     7208.26     7259.61     52.39 o 
  -3  -1   4    10175.78    10258.98     81.97 o 
  -1  -1   4    16835.84    17237.85    165.43 o 
   1  -1   4     1223.69     1296.07     17.94 o 
   3  -1   4     6078.79     5973.90    102.91 o 
   5  -1   4     1096.44     1123.74     33.30 o 
   7  -1   4     1721.85     1720.47     57.46 o 
   9  -1   4      448.75      472.69     27.44 o 
 -14   0   4      663.13      688.93     32.84 o 
 -12   0   4     4099.04     4186.65     59.51 o 
 -10   0   4    17671.67    17608.60    132.44 o 
  -8   0   4      301.25      344.66      9.66 o 
  -6   0   4     8316.21     8223.52     58.45 o 
  -4   0   4       48.06       62.63      6.86 o 
  -2   0   4    46550.21    47454.70    275.03 o 
   0   0   4     2042.49     2124.67     25.26 o 
   2   0   4      462.69      454.20     17.65 o 
   4   0   4     1138.68     1139.89     25.45 o 
   6   0   4     1082.11     1008.32     33.72 o 
   8   0   4     1958.42     2020.62     53.82 o 
 -15   1   4      821.95      854.28     38.75 o 
 -13   1   4     1487.90     1521.84     46.57 o 
 -11   1   4     7953.16     8008.63     78.21 o 
  -9   1   4     4031.23     3906.58     39.25 o 
  -7   1   4     1726.05     1640.17     22.94 o 
  -5   1   4     5950.88     6027.63     39.62 o 
  -3   1   4    10732.98    10795.36     65.89 o 
  -1   1   4    17242.89    17286.40     99.60 o 
   1   1   4     1247.15     1368.11     21.06 o 
   3   1   4     6109.14     6003.38     82.49 o 
   5   1   4      980.35      973.25     26.37 o 
   7   1   4     1561.64     1533.72     44.83 o 
   9   1   4      491.76      515.46     29.17 o 
 -14   2   4     1221.44     1148.51     43.16 o 
 -12   2   4     1548.22     1508.42     34.04 o 
 -10   2   4     1368.76     1462.42     29.62 o 
  -8   2   4    12168.27    12533.92    103.43 o 
  -6   2   4     1389.41     1478.85     19.11 o 
  -4   2   4    10785.19    11263.41     69.00 o 
  -2   2   4    24614.38    24270.97    173.67 o 
   0   2   4    10478.11    10498.46     69.19 o 
   2   2   4     6056.95     5971.97     55.49 o 
   4   2   4     3758.66     3731.07     55.18 o 
   6   2   4      194.54      193.03     16.38 o 
   8   2   4        2.25       -5.97      9.41 o 
 -15   3   4       87.97      115.69     19.53 o 
 -13   3   4      172.63      171.97     16.03 o 
 -11   3   4      942.37      987.57     31.15 o 
  -9   3   4     2508.07     2534.81     46.31 o 
  -7   3   4     2712.98     2899.28     33.74 o 
  -5   3   4    28091.74    29266.93    168.93 o 
  -3   3   4     3956.71     3750.87     31.49 o 
  -1   3   4     7610.80     7550.81     64.40 o 
   1   3   4    28698.36    29340.66    205.14 o 
   3   3   4     1607.35     1565.92     25.96 o 
   5   3   4      669.78      648.78     23.68 o 
   7   3   4      485.55      509.06     26.35 o 
   9   3   4      194.31      145.85     15.19 o 
 -14   4   4      826.49      887.16     42.94 o 
 -12   4   4      299.44      297.46     17.66 o 
 -10   4   4      608.74      660.00     25.58 o 
  -8   4   4     9062.79     9193.15    108.62 o 
  -6   4   4     1266.04     1164.03     21.59 o 
  -4   4   4     6397.17     6274.29     48.01 o 
  -2   4   4      391.32      422.18     10.51 o 
   0   4   4    12906.87    12981.48     90.35 o 
   2   4   4     5541.31     5434.06     61.60 o 
   4   4   4      149.61      158.05     16.83 o 
   6   4   4      493.43      489.17     26.60 o 
   8   4   4       26.80       20.67     10.13 o 
 -13   5   4     2221.29     2304.43     85.63 o 
 -11   5   4      170.80      175.47     18.99 o 
  -9   5   4     2638.43     2573.60     41.35 o 
  -7   5   4     8594.98     8518.77     74.42 o 
  -5   5   4     1556.28     1625.70     19.84 o 
  -3   5   4     5913.24     6115.47     43.23 o 
  -1   5   4     4189.51     4350.45     41.93 o 
   1   5   4     3889.81     3972.18     40.35 o 
   3   5   4      135.34      138.22     10.06 o 
   5   5   4     1193.82     1181.03     33.12 o 
   7   5   4      309.12      254.04     22.57 o 
 -14   6   4     1048.56     1021.07     62.22 o 
 -12   6   4     2716.39     2666.24     64.92 o 
 -10   6   4     1046.63     1145.09     32.39 o 
  -8   6   4     1724.62     1686.84     36.34 o 
  -6   6   4     4170.09     4201.11     38.27 o 
  -4   6   4     2308.56     2398.51     27.16 o 
  -2   6   4     2477.49     2435.81     27.96 o 
   0   6   4     1684.34     1698.17     24.07 o 
   2   6   4      694.88      712.37     25.23 o 
   4   6   4      394.37      376.83     17.28 o 
   6   6   4      594.26      576.40     28.15 o 
   8   6   4      740.83      691.44     42.95 o 
 -13   7   4      376.83      418.22     32.69 o 
 -11   7   4     2663.29     2671.90     64.76 o 
  -9   7   4      380.27      399.09     18.22 o 
  -7   7   4      448.35      463.35     16.94 o 
  -5   7   4     5641.10     5627.28     53.14 o 
  -3   7   4     1158.44     1176.44     17.88 o 
  -1   7   4     1410.88     1414.54     22.57 o 
   1   7   4     2265.76     2294.83     39.63 o 
   3   7   4      420.50      436.03     24.38 o 
   5   7   4      609.02      628.81     28.62 o 
   7   7   4     1355.48     1370.90     61.04 o 
 -12   8   4      498.60      512.45     36.76 o 
 -10   8   4     1372.08     1359.46     45.80 o 
  -8   8   4      568.83      590.88     20.89 o 
  -6   8   4      650.12      665.88     18.53 o 
  -4   8   4      661.09      668.25     15.97 o 
  -2   8   4     6006.68     6059.26     61.07 o 
   0   8   4     1068.18     1109.28     43.96 o 
   2   8   4      373.08      424.65     18.40 o 
   4   8   4     1511.77     1547.45     36.95 o 
   6   8   4      460.72      480.35     44.51 o 
 -11   9   4      741.30      741.16     43.76 o 
  -9   9   4      492.68      445.78     22.61 o 
  -7   9   4      207.49      214.01     13.55 o 
  -5   9   4      324.91      345.17     13.21 o 
  -3   9   4     1704.02     1748.24     32.52 o 
  -1   9   4     3132.36     3196.79     54.08 o 
   1   9   4      301.63      304.58     18.95 o 
   3   9   4     1384.13     1499.53     49.41 o 
   5   9   4      474.14      531.76     40.59 o 
 -10  10   4      304.70      377.37     38.73 o 
  -8  10   4      167.37      131.76     12.93 o 
  -6  10   4      384.20      419.50     20.99 o 
  -4  10   4     1398.62     1416.83     33.16 o 
  -2  10   4      582.20      630.47     24.71 o 
   0  10   4      573.88      571.30     24.04 o 
   2  10   4      693.35      704.81     30.53 o 
  -7  11   4       74.91       64.13     11.23 o 
  -5  11   4      363.31      411.48     21.68 o 
  -3  11   4      184.39      194.69     15.49 o 
  -1  11   4      187.77      182.74     15.55 o 
   1  11   4      782.76      804.10     30.35 o 
  -7 -11   5      586.24      573.80     28.90 o 
  -5 -11   5      305.85      329.10     20.05 o 
  -3 -11   5       88.32       80.47     12.73 o 
  -1 -11   5       28.06       49.43     12.03 o 
 -10 -10   5       79.09       70.96     12.23 o 
  -8 -10   5      739.22      716.65     30.22 o 
  -6 -10   5      893.76      898.42     29.65 o 
  -4 -10   5      273.83      281.94     17.60 o 
  -2 -10   5       24.96       29.54      9.59 o 
   0 -10   5      170.27      185.82     17.36 o 
   2 -10   5      122.15      100.33     16.91 o 
 -11  -9   5      122.40      170.08     22.49 o 
  -9  -9   5     2467.53     2447.35     53.77 o 
  -7  -9   5      802.46      758.63     25.34 o 
  -5  -9   5      725.74      716.51     25.07 o 
  -3  -9   5     1832.41     1813.95     41.40 o 
  -1  -9   5      107.89      113.59     13.20 o 
   1  -9   5      501.32      452.47     24.03 o 
   3  -9   5      102.59       78.14     15.23 o 
 -12  -8   5      132.79      117.25     13.05 o 
 -10  -8   5     1931.09     1869.91     36.31 o 
  -8  -8   5     1165.29     1172.47     29.94 o 
  -6  -8   5      162.34      165.34     11.83 o 
  -4  -8   5     1582.10     1523.05     35.21 o 
  -2  -8   5      891.86      837.97     24.42 o 
   0  -8   5     2014.19     1997.20     46.14 o 
   2  -8   5      246.04      229.54     17.82 o 
   4  -8   5      179.97      154.85     16.25 o 
 -13  -7   5      651.00      625.45     26.57 o 
 -11  -7   5     1093.22     1120.42     27.25 o 
  -9  -7   5     2850.32     2783.03     40.45 o 
  -7  -7   5     1505.73     1455.45     38.14 o 
  -5  -7   5     1163.62     1109.76     24.15 o 
  -3  -7   5      121.19      115.66     10.24 o 
  -1  -7   5     5323.91     5164.77     64.49 o 
   1  -7   5     3028.90     2833.07     49.78 o 
   3  -7   5      782.51      731.03     27.08 o 
   5  -7   5      714.40      683.14     31.36 o 
 -14  -6   5      307.13      298.43     27.90 o 
 -12  -6   5      927.65      912.56     42.90 o 
 -10  -6   5     2571.55     2462.48     39.32 o 
  -8  -6   5      849.28      827.84     17.46 o 
  -6  -6   5     1164.71     1131.55     18.86 o 
  -4  -6   5      487.98      472.90     20.52 o 
  -2  -6   5     2949.31     2862.95     45.86 o 
   0  -6   5     5712.36     5455.85     66.05 o 
   2  -6   5     3510.87     3577.13     50.16 o 
   4  -6   5     1739.67     1746.00     41.24 o 
   6  -6   5      568.94      524.24     31.80 o 
 -15  -5   5      389.86      421.76     27.64 o 
 -13  -5   5      242.79      256.88     16.34 o 
 -11  -5   5     1526.01     1520.10     33.31 o 
  -9  -5   5     1202.01     1175.64     18.65 o 
  -7  -5   5     3459.07     3287.26     29.13 o 
  -5  -5   5      292.23      276.05     12.90 o 
  -3  -5   5    11448.83    11284.82    102.53 o 
  -1  -5   5      766.62      724.50     19.90 o 
   1  -5   5     2356.48     2307.39     40.74 o 
   3  -5   5     6210.84     6124.32     86.03 o 
   5  -5   5      974.23      967.14     35.14 o 
   7  -5   5      100.37      122.60     17.79 o 
 -14  -4   5       67.99       90.69     18.09 o 
 -12  -4   5     6010.57     5924.93     84.36 o 
 -10  -4   5      751.40      756.48     16.36 o 
  -8  -4   5     6602.76     6633.34     47.80 o 
  -6  -4   5    25267.43    24903.45    150.05 o 
  -4  -4   5     3771.63     3838.34     50.55 o 
  -2  -4   5     1099.60     1056.33     47.77 o 
   0  -4   5      976.61      923.08     20.93 o 
   2  -4   5     6843.36     6795.71     75.44 o 
   4  -4   5     1470.94     1442.96     35.53 o 
   6  -4   5      317.15      274.64     24.69 o 
   8  -4   5      160.49      172.17     18.61 o 
 -15  -3   5      369.43      310.32     28.51 o 
 -13  -3   5     2622.23     2663.67     72.37 o 
 -11  -3   5     3945.06     3896.81     44.10 o 
  -9  -3   5     3412.36     3244.68     35.88 o 
  -7  -3   5    13037.48    12841.13     76.42 o 
  -5  -3   5    12103.98    12700.98     83.51 o 
  -3  -3   5     2511.26     2489.41     36.77 o 
  -1  -3   5      648.54      613.82     17.13 o 
   1  -3   5      438.42      441.54     11.79 o 
   3  -3   5     3033.63     2999.55     40.41 o 
   5  -3   5      145.99      144.94     16.68 o 
   7  -3   5      498.88      512.86     35.36 o 
 -16  -2   5      749.59      860.82     47.76 o 
 -14  -2   5      695.79      660.26     37.23 o 
 -12  -2   5      270.96      265.01     15.22 o 
 -10  -2   5    11273.86    11006.92     85.07 o 
  -8  -2   5    10282.89     9967.47     68.90 o 
  -6  -2   5    13118.77    13477.42     75.57 o 
  -4  -2   5    21768.53    21714.02    199.65 o 
  -2  -2   5     1508.91     1387.29     21.45 o 
   0  -2   5     6764.52     6944.84     74.46 o 
   2  -2   5     2896.57     2771.63     29.39 o 
   4  -2   5     2101.16     2019.31     52.36 o 
   6  -2   5      166.36      172.06     15.89 o 
   8  -2   5      239.34      243.16     23.37 o 
 -15  -1   5     1239.03     1283.51     83.14 o 
 -13  -1   5      437.56      442.92     20.94 o 
 -11  -1   5     1044.01     1061.91     21.44 o 
  -9  -1   5    15130.89    15027.76     88.06 o 
  -7  -1   5     2997.21     3369.24     29.93 o 
  -5  -1   5      329.21      344.77      7.14 o 
  -3  -1   5    16427.76    16854.44    116.74 o 
  -1  -1   5     7101.55     6877.66     82.64 o 
   1  -1   5     7964.95     7917.65     63.42 o 
   3  -1   5     4501.18     4429.87     64.32 o 
   5  -1   5     2822.56     2805.81     61.73 o 
   7  -1   5      416.43      396.17     23.95 o 
 -16   0   5       56.62       77.46     18.15 o 
 -14   0   5      293.21      288.74     21.02 o 
 -12   0   5     1969.37     1930.63     37.83 o 
 -10   0   5      424.35      416.90     12.16 o 
  -8   0   5     7369.67     8006.19     60.53 o 
  -6   0   5     6241.65     6174.02     51.92 o 
  -4   0   5     1715.28     1835.82     22.84 o 
  -2   0   5     1724.77     1667.25     22.21 o 
   0   0   5    21681.65    21152.67    180.91 o 
   2   0   5     4664.11     4709.64     65.00 o 
   4   0   5      901.83      909.70     30.46 o 
   6   0   5     2341.54     2356.82     73.82 o 
   8   0   5       11.92       22.31     11.27 o 
 -15   1   5     1317.44     1346.92     47.11 o 
 -13   1   5      422.09      433.52     21.43 o 
 -11   1   5     1239.37     1293.73     25.70 o 
  -9   1   5    15605.96    15836.60    118.36 o 
  -7   1   5     2686.01     3075.78     31.76 o 
  -5   1   5      417.68      445.65      9.10 o 
  -3   1   5    16329.87    16641.99    117.21 o 
  -1   1   5     7982.00     8014.35     64.05 o 
   1   1   5     7321.41     7190.72     71.93 o 
   3   1   5     4420.64     4454.94     59.08 o 
   5   1   5     2968.12     3009.05     61.15 o 
   7   1   5      329.82      360.74     23.71 o 
 -16   2   5      686.54      717.36     46.37 o 
 -14   2   5      672.74      670.79     28.20 o 
 -12   2   5      406.04      414.46     17.19 o 
 -10   2   5    11091.00    10945.02    110.94 o 
  -8   2   5    11871.30    11576.45    120.49 o 
  -6   2   5    14574.29    15245.46     90.53 o 
  -4   2   5    21203.73    21051.87    219.34 o 
  -2   2   5     1598.47     1542.82     20.54 o 
   0   2   5     6679.18     6815.59     65.45 o 
   2   2   5     2541.14     2496.96     35.22 o 
   4   2   5     2040.64     1992.95     40.86 o 
   6   2   5      221.99      218.77     18.31 o 
   8   2   5      202.95      199.65     19.72 o 
 -15   3   5      377.73      391.67     47.62 o 
 -13   3   5     2962.99     3071.93     56.87 o 
 -11   3   5     4096.33     4079.28     78.42 o 
  -9   3   5     3314.67     3315.77     41.74 o 
  -7   3   5    12875.58    12774.18     99.80 o 
  -5   3   5    10716.01    11271.17     67.57 o 
  -3   3   5     2559.26     2486.32     29.09 o 
  -1   3   5      800.28      752.74     14.21 o 
   1   3   5      581.41      581.11     14.15 o 
   3   3   5     3113.10     3116.52     48.89 o 
   5   3   5      187.16      211.86     17.30 o 
   7   3   5      439.52      418.96     26.21 o 
 -14   4   5       57.34       62.82     11.34 o 
 -12   4   5     5608.31     5505.13     95.88 o 
 -10   4   5      771.34      777.56     21.98 o 
  -8   4   5     6598.16     6874.34     66.63 o 
  -6   4   5    26452.36    26974.45    161.86 o 
  -4   4   5     4056.22     4235.07     35.67 o 
  -2   4   5     1296.85     1295.57     22.36 o 
   0   4   5      824.54      827.03     18.00 o 
   2   4   5     7002.60     7085.83    105.14 o 
   4   4   5     1734.67     1821.22     41.22 o 
   6   4   5      304.06      270.99     23.09 o 
   8   4   5      149.03      152.43     17.63 o 
 -15   5   5      393.98      480.88     60.23 o 
 -13   5   5      201.72      222.41     16.48 o 
 -11   5   5     1530.46     1617.61     34.36 o 
  -9   5   5     1152.45     1135.35     24.67 o 
  -7   5   5     2954.81     2924.07     32.69 o 
  -5   5   5      176.53      157.42      6.59 o 
  -3   5   5    10882.14    10896.07     85.74 o 
  -1   5   5      862.97      866.89     19.02 o 
   1   5   5     2372.57     2385.58     42.48 o 
   3   5   5     6296.16     6461.38    110.98 o 
   5   5   5     1048.47     1089.83     37.57 o 
   7   5   5      106.22      112.04     17.83 o 
 -14   6   5      346.71      312.90     24.54 o 
 -12   6   5     1061.98     1053.72     39.07 o 
 -10   6   5     2409.08     2436.55     40.04 o 
  -8   6   5      854.02      889.33     20.53 o 
  -6   6   5     1401.04     1402.04     22.08 o 
  -4   6   5      570.71      549.02     10.96 o 
  -2   6   5     2946.74     3011.64     31.47 o 
   0   6   5     5817.83     5832.55     61.55 o 
   2   6   5     3555.70     3631.36     53.43 o 
   4   6   5     1590.43     1647.70     40.64 o 
   6   6   5      570.48      576.30     33.02 o 
 -13   7   5      601.50      572.33     31.83 o 
 -11   7   5     1163.03     1204.01     37.73 o 
  -9   7   5     2581.97     2653.54     52.77 o 
  -7   7   5     1513.43     1556.36     35.31 o 
  -5   7   5     1290.75     1277.44     28.14 o 
  -3   7   5      245.10      236.60      9.41 o 
  -1   7   5     5118.64     5096.46     75.85 o 
   1   7   5     2862.09     2872.22     57.44 o 
   3   7   5      724.46      706.17     26.86 o 
   5   7   5      657.38      659.03     36.46 o 
 -12   8   5      111.16      126.90     15.38 o 
 -10   8   5     2032.71     2068.16     41.90 o 
  -8   8   5     1035.81     1060.13     27.75 o 
  -6   8   5      118.94      112.79      7.85 o 
  -4   8   5     1781.14     1797.48     30.80 o 
  -2   8   5      813.06      877.01     20.86 o 
   0   8   5     2103.27     2138.22     59.07 o 
   2   8   5      212.33      213.29     15.08 o 
   4   8   5      145.60      125.77     15.71 o 
 -11   9   5       99.95      109.87     14.73 o 
  -9   9   5     2574.26     2739.20     81.32 o 
  -7   9   5      713.62      701.65     23.39 o 
  -5   9   5      781.97      784.93     21.79 o 
  -3   9   5     1704.13     1707.93     34.60 o 
  -1   9   5       94.50      105.41     12.10 o 
   1   9   5      415.49      374.13     21.80 o 
   3   9   5       65.45       62.58     11.69 o 
 -10  10   5       76.12       97.90     14.57 o 
  -8  10   5      752.86      737.80     25.83 o 
  -6  10   5      859.06      923.36     30.62 o 
  -4  10   5      200.04      215.25     15.09 o 
  -2  10   5       36.88       37.98      9.24 o 
   0  10   5      230.84      269.00     17.59 o 
   2  10   5      142.07      142.98     15.90 o 
  -7  11   5      631.15      678.15     28.51 o 
  -5  11   5      245.62      270.35     20.42 o 
  -3  11   5      111.21      127.60     16.93 o 
  -1  11   5       37.42       43.75     10.70 o 
  -7 -11   6      114.76      143.99     17.06 o 
  -5 -11   6      671.48      673.49     29.65 o 
  -3 -11   6      285.90      269.71     21.06 o 
 -10 -10   6        4.54        5.18     10.33 o 
  -8 -10   6      592.85      572.94     27.80 o 
  -6 -10   6      487.37      452.44     22.10 o 
  -4 -10   6       36.12       28.13      9.47 o 
  -2 -10   6      447.87      485.25     26.46 o 
   0 -10   6      403.71      388.32     28.32 o 
 -11  -9   6      370.61      349.17     21.28 o 
  -9  -9   6       78.85      103.07     12.50 o 
  -7  -9   6     1974.28     1936.12     42.35 o 
  -5  -9   6      592.92      570.62     23.72 o 
  -3  -9   6       51.38       60.13     11.34 o 
  -1  -9   6      382.43      343.53     21.44 o 
   1  -9   6      938.22      887.42     40.42 o 
 -12  -8   6      290.51      241.86     19.60 o 
 -10  -8   6      376.65      321.71     16.72 o 
  -8  -8   6     1359.95     1357.25     32.53 o 
  -6  -8   6     1011.14      981.72     28.54 o 
  -4  -8   6      414.92      382.05     20.92 o 
  -2  -8   6      227.46      219.20     15.81 o 
   0  -8   6       24.32       24.76      8.28 o 
   2  -8   6      989.70     1037.50     34.08 o 
   4  -8   6      259.08      270.19     28.03 o 
 -13  -7   6      430.61      407.54     24.23 o 
 -11  -7   6      284.56      272.39     13.63 o 
  -9  -7   6      829.86      806.89     23.08 o 
  -7  -7   6     6810.43     6771.32     71.61 o 
  -5  -7   6     1150.68     1142.61     27.99 o 
  -3  -7   6     1964.06     1949.28     49.16 o 
  -1  -7   6     1768.38     1739.25     33.82 o 
   1  -7   6      578.69      531.42     22.84 o 
   3  -7   6      618.81      566.37     30.88 o 
   5  -7   6      228.55      234.09     23.46 o 
 -14  -6   6      224.90      310.09     28.83 o 
 -12  -6   6      160.30      154.43     11.42 o 
 -10  -6   6     2120.96     2060.18     33.88 o 
  -8  -6   6     4120.13     4017.97     49.61 o 
  -6  -6   6     3040.84     2938.77     45.35 o 
  -4  -6   6     5291.42     5103.17     68.49 o 
  -2  -6   6     5922.07     5710.86     99.84 o 
   0  -6   6      152.31      159.86     11.65 o 
   2  -6   6      973.21      947.08     31.99 o 
   4  -6   6      279.60      270.40     23.15 o 
 -15  -5   6       77.67       80.32     21.45 o 
 -13  -5   6      929.33      848.62     27.96 o 
 -11  -5   6     3249.26     3172.50     42.93 o 
  -9  -5   6     2887.80     2846.44     29.06 o 
  -7  -5   6       48.68       67.89      6.75 o 
  -5  -5   6    12482.67    12466.49    112.97 o 
  -3  -5   6     3203.25     3007.14     54.21 o 
  -1  -5   6      145.05      165.47     12.65 o 
   1  -5   6      914.45      913.54     25.27 o 
   3  -5   6     1076.91     1022.28     31.07 o 
   5  -5   6      943.33      952.65     36.66 o 
 -16  -4   6       25.21       45.75     14.98 o 
 -14  -4   6     2883.76     2779.84     88.41 o 
 -12  -4   6      824.42      845.75     20.63 o 
 -10  -4   6     2447.27     2439.99     28.33 o 
  -8  -4   6      607.47      623.83     12.72 o 
  -6  -4   6     1260.30     1157.30     23.10 o 
  -4  -4   6    12707.71    12785.92    123.39 o 
  -2  -4   6     3338.48     3275.36     44.77 o 
   0  -4   6      974.11      926.48     26.92 o 
   2  -4   6      252.64      238.17     14.74 o 
   4  -4   6     4342.65     4243.07     76.39 o 
   6  -4   6      528.11      580.59     29.86 o 
 -15  -3   6     1610.48     1603.08     60.38 o 
 -13  -3   6     3683.83     3688.45     61.04 o 
 -11  -3   6      800.50      790.40     19.00 o 
  -9  -3   6      347.19      369.41      9.64 o 
  -7  -3   6      674.65      629.27     11.05 o 
  -5  -3   6     8442.81     8424.09     88.75 o 
  -3  -3   6      555.47      561.17     14.91 o 
  -1  -3   6     7646.06     7487.42     75.92 o 
   1  -3   6      216.44      223.91     10.38 o 
   3  -3   6     2098.11     2110.53     46.46 o 
   5  -3   6     3252.87     3345.07     88.13 o 
   7  -3   6      678.26      674.77     37.22 o 
 -16  -2   6     1642.98     1763.46     66.34 o 
 -14  -2   6      491.61      533.47     21.44 o 
 -12  -2   6      391.08      410.26     16.07 o 
 -10  -2   6     6276.29     6167.21     58.91 o 
  -8  -2   6     2002.43     1844.82     30.17 o 
  -6  -2   6    10022.63    10209.32     84.03 o 
  -4  -2   6    17452.09    17670.72    138.06 o 
  -2  -2   6     1387.87     1545.57     27.69 o 
   0  -2   6      875.11      866.14     24.05 o 
   2  -2   6     4549.45     4598.16     60.87 o 
   4  -2   6     1134.95     1129.24     35.13 o 
   6  -2   6     1427.28     1467.70     51.94 o 
 -15  -1   6      392.06      387.18     21.68 o 
 -13  -1   6      908.90      893.55     26.16 o 
 -11  -1   6     5236.63     5223.06     58.72 o 
  -9  -1   6     8136.95     8107.03     56.37 o 
  -7  -1   6    27866.88    28188.03    173.44 o 
  -5  -1   6     9889.86     9936.85     95.02 o 
  -3  -1   6     9131.68     9369.22     91.25 o 
  -1  -1   6     8811.58     8852.63     83.28 o 
   1  -1   6     6371.45     6610.03     73.74 o 
   3  -1   6     1230.14     1257.85     35.44 o 
   5  -1   6      104.09      106.93     13.93 o 
   7  -1   6      653.55      674.29     37.29 o 
 -16   0   6      109.62      122.41     16.60 o 
 -14   0   6      540.64      607.94     23.07 o 
 -12   0   6      304.55      312.94     11.25 o 
 -10   0   6       71.79       86.33      5.09 o 
  -8   0   6    26750.20    26136.18    163.15 o 
  -6   0   6    20011.34    20242.04    140.27 o 
  -4   0   6    12620.18    13609.25     97.27 o 
  -2   0   6    22634.53    22015.16    145.64 o 
   0   0   6      401.34      385.06     11.30 o 
   2   0   6     2393.66     2506.58     47.81 o 
   4   0   6      109.65      111.78     14.19 o 
   6   0   6        3.07       28.24     13.39 o 
 -15   1   6      508.63      502.03     24.81 o 
 -13   1   6      859.69      802.68     22.85 o 
 -11   1   6     5745.86     5765.23     56.17 o 
  -9   1   6     7934.29     7993.60     76.00 o 
  -7   1   6    26841.87    27143.25    158.24 o 
  -5   1   6     9977.69     9979.95     76.25 o 
  -3   1   6     7607.83     7778.91     55.46 o 
  -1   1   6     9805.83    10182.90     87.50 o 
   1   1   6     6512.39     6851.54     77.44 o 
   3   1   6     1036.59     1025.18     30.44 o 
   5   1   6      151.19      144.35     15.25 o 
   7   1   6      707.72      751.61     34.72 o 
 -16   2   6     1563.50     1594.41     61.30 o 
 -14   2   6      582.74      600.82     28.88 o 
 -12   2   6      417.12      429.75     16.52 o 
 -10   2   6     5817.18     5787.29     59.87 o 
  -8   2   6     1633.48     1559.97     20.29 o 
  -6   2   6     9685.66    10103.08     77.15 o 
  -4   2   6    16263.00    16322.09    128.38 o 
  -2   2   6      960.92     1097.63     17.08 o 
   0   2   6      989.97      991.73     25.83 o 
   2   2   6     4112.68     4293.27     71.35 o 
   4   2   6     1220.27     1183.68     37.88 o 
   6   2   6     1428.09     1448.12     46.44 o 
 -15   3   6     1604.03     1619.72     65.21 o 
 -13   3   6     4123.02     4238.03     64.00 o 
 -11   3   6      742.14      763.39     20.21 o 
  -9   3   6      239.39      254.10      9.07 o 
  -7   3   6      700.91      639.97     14.72 o 
  -5   3   6     7211.39     7271.29     56.19 o 
  -3   3   6      722.07      783.65     17.31 o 
  -1   3   6     8310.74     8257.32     75.88 o 
   1   3   6      142.36      157.07     10.37 o 
   3   3   6     2221.81     2252.73     45.43 o 
   5   3   6     3165.92     3124.65     67.20 o 
   7   3   6      621.52      628.15     32.89 o 
 -16   4   6       24.23       29.35     14.89 o 
 -14   4   6     2768.78     2719.33     50.52 o 
 -12   4   6      839.20      890.07     23.57 o 
 -10   4   6     2510.60     2495.16     38.02 o 
  -8   4   6      651.55      614.64     16.25 o 
  -6   4   6     1545.97     1469.11     20.59 o 
  -4   4   6    13393.25    13635.03    100.38 o 
  -2   4   6     3350.32     3374.48     42.15 o 
   0   4   6      832.35      816.20     19.52 o 
   2   4   6      214.16      229.05     15.11 o 
   4   4   6     4104.65     4108.09     93.00 o 
   6   4   6      494.63      587.76     35.16 o 
 -15   5   6       73.00       52.11      9.83 o 
 -13   5   6      815.46      755.79     25.83 o 
 -11   5   6     3515.88     3491.96     49.24 o 
  -9   5   6     3122.31     3167.72     43.77 o 
  -7   5   6       31.78       33.85      4.84 o 
  -5   5   6    12053.43    12060.63     85.25 o 
  -3   5   6     3634.15     3558.66     41.85 o 
  -1   5   6      117.62      114.62      7.91 o 
   1   5   6     1005.14     1059.30     27.51 o 
   3   5   6      810.40      792.64     28.07 o 
   5   5   6      849.59      813.49     39.49 o 
 -14   6   6      266.94      306.40     20.68 o 
 -12   6   6      154.69      158.04     11.66 o 
 -10   6   6     1903.84     1937.32     35.39 o 
  -8   6   6     4184.80     4259.74     49.34 o 
  -6   6   6     3248.21     3327.03     37.91 o 
  -4   6   6     5576.86     5512.84     57.25 o 
  -2   6   6     6334.32     6496.97     74.68 o 
   0   6   6      124.05      149.18     11.73 o 
   2   6   6      985.79     1014.69     29.06 o 
   4   6   6      407.20      444.18     22.71 o 
 -13   7   6      427.04      422.47     23.69 o 
 -11   7   6      240.30      240.49     15.75 o 
  -9   7   6      945.21      949.56     25.82 o 
  -7   7   6     6941.62     7171.76     65.53 o 
  -5   7   6     1320.70     1361.52     25.73 o 
  -3   7   6     1697.36     1773.16     27.32 o 
  -1   7   6     1447.46     1486.05     39.00 o 
   1   7   6      457.53      495.85     24.37 o 
   3   7   6      627.12      670.33     27.97 o 
   5   7   6      279.94      339.71     32.56 o 
 -12   8   6      303.78      299.36     20.93 o 
 -10   8   6      334.91      335.02     16.99 o 
  -8   8   6     1339.20     1348.67     31.52 o 
  -6   8   6     1012.54     1058.99     24.06 o 
  -4   8   6      475.70      486.98     16.22 o 
  -2   8   6      204.55      225.34     12.65 o 
   0   8   6       39.70       52.67      9.83 o 
   2   8   6     1135.72     1159.20     38.43 o 
   4   8   6      246.70      343.39     28.03 o 
 -11   9   6      333.95      312.65     21.74 o 
  -9   9   6       57.47       88.89     12.54 o 
  -7   9   6     2086.57     2154.36     51.54 o 
  -5   9   6      566.86      583.27     18.81 o 
  -3   9   6       79.21       80.83     10.25 o 
  -1   9   6      407.24      386.84     22.17 o 
   1   9   6      943.51      970.11     48.74 o 
 -10  10   6        1.42      -14.30     14.30 o 
  -8  10   6      560.81      600.70     25.21 o 
  -6  10   6      388.14      380.89     20.15 o 
  -4  10   6       70.70       51.94      9.76 o 
  -2  10   6      442.86      497.58     25.83 o 
   0  10   6      429.60      490.63     38.28 o 
  -7  11   6       99.31      130.62     15.92 o 
  -5  11   6      725.74      769.45     37.92 o 
  -3  11   6      285.34      303.15     22.01 o 
  -7 -11   7       44.12       47.54     12.42 o 
  -5 -11   7        8.93        3.54     12.29 o 
 -10 -10   7      121.16      143.33     16.64 o 
  -8 -10   7      527.66      532.20     30.35 o 
  -6 -10   7      184.57      194.28     15.94 o 
  -4 -10   7      731.28      696.98     30.66 o 
  -2 -10   7      353.02      363.97     23.38 o 
 -11  -9   7      287.17      299.88     23.86 o 
  -9  -9   7      379.32      345.75     20.04 o 
  -7  -9   7      448.13      479.35     22.14 o 
  -5  -9   7     1550.82     1575.25     43.25 o 
  -3  -9   7      682.76      652.72     42.52 o 
  -1  -9   7      700.07      703.35     34.46 o 
   1  -9   7      784.41      785.52     35.03 o 
 -12  -8   7      521.86      497.06     35.48 o 
 -10  -8   7       12.41       13.04      8.79 o 
  -8  -8   7      456.81      461.20     18.79 o 
  -6  -8   7     2551.75     2498.22     47.94 o 
  -4  -8   7      390.26      382.72     28.22 o 
  -2  -8   7      539.09      488.96     23.73 o 
   0  -8   7     1414.69     1411.25     48.81 o 
   2  -8   7      310.41      334.91     23.00 o 
 -13  -7   7      451.58      413.26     21.79 o 
 -11  -7   7      387.96      339.76     16.51 o 
  -9  -7   7     2579.60     2436.97     42.18 o 
  -7  -7   7      650.64      625.35     20.72 o 
  -5  -7   7     3702.41     3590.01     59.21 o 
  -3  -7   7      764.72      745.49     27.24 o 
  -1  -7   7      752.92      700.41     25.13 o 
   1  -7   7       78.68       80.85     18.55 o 
   3  -7   7      912.42      900.96     41.84 o 
 -14  -6   7     1152.80     1133.20     39.01 o 
 -12  -6   7     1751.90     1715.33     45.00 o 
 -10  -6   7     1337.57     1343.01     27.45 o 
  -8  -6   7     1260.86     1250.23     29.91 o 
  -6  -6   7     1209.43     1223.98     31.43 o 
  -4  -6   7      906.12      870.76     24.61 o 
  -2  -6   7      676.89      617.30     21.33 o 
   0  -6   7      394.62      401.22     16.41 o 
   2  -6   7      123.17      148.83     14.67 o 
   4  -6   7      761.02      745.89     38.71 o 
 -15  -5   7      167.05      191.34     20.03 o 
 -13  -5   7     2104.83     2093.36     49.75 o 
 -11  -5   7     3750.43     3671.86     45.92 o 
  -9  -5   7      695.83      682.94     15.96 o 
  -7  -5   7     2148.86     2113.64     35.34 o 
  -5  -5   7     3338.48     3308.46     52.48 o 
  -3  -5   7    10523.74    10338.57    113.06 o 
  -1  -5   7     1016.19     1009.51     24.61 o 
   1  -5   7      189.11      198.42     15.16 o 
   3  -5   7      141.43      125.90     14.56 o 
   5  -5   7      289.41      280.06     22.06 o 
 -16  -4   7       82.71       91.87     17.47 o 
 -14  -4   7      570.94      533.44     45.33 o 
 -12  -4   7     2607.33     2591.96     37.45 o 
 -10  -4   7      165.23      171.08      7.44 o 
  -8  -4   7     4509.75     4323.33     40.42 o 
  -6  -4   7      332.72      353.60     15.96 o 
  -4  -4   7     5020.45     4958.02     65.04 o 
  -2  -4   7    15418.35    15149.99    141.95 o 
   0  -4   7      444.24      430.11     17.97 o 
   2  -4   7      167.45      177.23     13.99 o 
   4  -4   7       47.48       60.28     12.35 o 
 -15  -3   7      660.26      669.81     37.71 o 
 -13  -3   7      579.97      574.78     21.30 o 
 -11  -3   7     2061.71     2014.46     27.55 o 
  -9  -3   7     7770.05     7827.00     64.85 o 
  -7  -3   7     3246.52     3024.59     36.09 o 
  -5  -3   7     8114.92     8181.89    101.76 o 
  -3  -3   7    21755.17    21212.79    188.75 o 
  -1  -3   7     9298.17     8956.37    100.89 o 
   1  -3   7      245.26      262.04     15.13 o 
   3  -3   7      490.03      500.29     29.64 o 
   5  -3   7       95.69       96.23     15.98 o 
 -16  -2   7      131.97      119.85     18.40 o 
 -14  -2   7     1111.73     1128.78     33.22 o 
 -12  -2   7     6101.61     6004.69     78.58 o 
 -10  -2   7      709.22      689.41     13.19 o 
  -8  -2   7      553.80      525.96     12.18 o 
  -6  -2   7    11767.60    11007.96    121.75 o 
  -4  -2   7     9717.43     9666.25     98.10 o 
  -2  -2   7     4007.91     4030.96     57.21 o 
   0  -2   7     8114.96     7905.52     87.50 o 
   2  -2   7      222.88      245.68     24.44 o 
   4  -2   7      220.58      223.51     21.24 o 
   6  -2   7      325.22      318.67     28.36 o 
 -17  -1   7      274.56      316.45     45.24 o 
 -15  -1   7     3367.73     3458.08     58.52 o 
 -13  -1   7     3164.28     3146.67     55.29 o 
 -11  -1   7     3853.35     3763.03     39.80 o 
  -9  -1   7     6770.52     6956.72     56.24 o 
  -7  -1   7     4586.78     4661.81     48.46 o 
  -5  -1   7    13195.56    13088.12    123.02 o 
  -3  -1   7      280.30      307.12     13.44 o 
  -1  -1   7     1252.23     1208.42     25.77 o 
   1  -1   7     6365.26     6365.81     99.32 o 
   3  -1   7     1627.97     1681.42     46.75 o 
   5  -1   7      669.43      746.72     37.33 o 
 -16   0   7     1596.37     1724.50     54.82 o 
 -14   0   7     7056.42     7023.40     86.35 o 
 -12   0   7     1453.53     1520.10     25.87 o 
 -10   0   7     4704.39     4789.03     50.38 o 
  -8   0   7     7001.12     7117.90     69.66 o 
  -6   0   7     7219.61     7117.66     58.81 o 
  -4   0   7      387.15      361.72      9.93 o 
  -2   0   7        8.86        7.57      3.75 o 
   0   0   7      944.09     1047.15     25.85 o 
   2   0   7      230.49      234.49     18.95 o 
   4   0   7      679.22      699.47     29.89 o 
   6   0   7      549.11      589.82     35.09 o 
 -17   1   7      251.10      273.56     20.79 o 
 -15   1   7     3368.03     3314.99     58.00 o 
 -13   1   7     2912.25     2849.45     43.51 o 
 -11   1   7     3844.15     3899.54     49.75 o 
  -9   1   7     6535.35     6671.84     54.43 o 
  -7   1   7     5132.33     5278.80     45.60 o 
  -5   1   7    14813.94    14681.55    111.02 o 
  -3   1   7      144.78      184.86      6.80 o 
  -1   1   7     1741.02     1781.84     33.61 o 
   1   1   7     6869.73     7083.00    112.34 o 
   3   1   7     1966.10     2027.37     49.31 o 
   5   1   7      576.35      602.41     29.48 o 
 -16   2   7       94.36       88.12     17.32 o 
 -14   2   7      822.51      813.01     33.16 o 
 -12   2   7     5728.77     5826.36     63.99 o 
 -10   2   7      700.98      661.04     21.65 o 
  -8   2   7      678.72      646.78     14.82 o 
  -6   2   7    12164.85    11714.54     94.01 o 
  -4   2   7    10219.22    10336.84     93.44 o 
  -2   2   7     4938.47     5044.18     50.39 o 
   0   2   7     7678.78     7749.63    115.48 o 
   2   2   7      164.28      176.19     13.05 o 
   4   2   7      197.19      217.52     18.36 o 
   6   2   7      238.62      263.69     21.81 o 
 -15   3   7      774.50      800.48     35.13 o 
 -13   3   7      534.80      541.29     18.61 o 
 -11   3   7     1992.85     1956.01     33.39 o 
  -9   3   7     8299.95     8378.32     77.78 o 
  -7   3   7     3445.13     3400.63     41.28 o 
  -5   3   7     8136.11     7964.18     76.74 o 
  -3   3   7    22674.13    22289.26    232.70 o 
  -1   3   7     9821.45     9789.64    108.52 o 
   1   3   7      326.63      362.97     16.21 o 
   3   3   7      610.36      630.42     32.40 o 
   5   3   7      141.88      123.34     17.51 o 
 -16   4   7       63.91       89.15     15.80 o 
 -14   4   7      654.32      679.55     24.15 o 
 -12   4   7     2560.53     2648.10     42.23 o 
 -10   4   7      158.24      169.27     10.19 o 
  -8   4   7     4416.53     4293.70     50.46 o 
  -6   4   7      417.28      425.17      9.61 o 
  -4   4   7     5415.42     5396.79     50.81 o 
  -2   4   7    14787.09    14778.57    121.37 o 
   0   4   7      452.59      458.72     21.33 o 
   2   4   7      166.97      194.01     14.40 o 
   4   4   7       29.83       36.04     12.55 o 
 -15   5   7      179.99      195.07     15.16 o 
 -13   5   7     2256.07     2331.44     41.82 o 
 -11   5   7     3940.60     3926.48     53.01 o 
  -9   5   7      734.82      734.19     20.13 o 
  -7   5   7     2151.96     2164.65     29.30 o 
  -5   5   7     3608.44     3610.16     35.54 o 
  -3   5   7     9866.63     9989.20     90.33 o 
  -1   5   7      718.87      736.10     20.53 o 
   1   5   7      216.02      237.52     14.19 o 
   3   5   7      196.83      228.60     21.54 o 
   5   5   7      251.06      290.66     26.02 o 
 -14   6   7     1153.65     1156.61     38.03 o 
 -12   6   7     1842.41     1827.79     36.71 o 
 -10   6   7     1310.66     1350.54     29.53 o 
  -8   6   7     1179.01     1230.61     24.76 o 
  -6   6   7     1227.98     1246.19     21.69 o 
  -4   6   7      743.32      734.22     15.88 o 
  -2   6   7      908.36      932.59     22.86 o 
   0   6   7      407.59      417.01     19.40 o 
   2   6   7      140.73      171.16     13.69 o 
   4   6   7      778.20      771.02     52.17 o 
 -13   7   7      432.08      477.68     24.90 o 
 -11   7   7      356.74      370.30     18.85 o 
  -9   7   7     2591.88     2562.31     43.44 o 
  -7   7   7      643.25      698.65     19.05 o 
  -5   7   7     3414.33     3584.41     48.01 o 
  -3   7   7      928.28      970.47     24.81 o 
  -1   7   7      772.53      771.63     29.36 o 
   1   7   7      113.84      117.94     14.95 o 
   3   7   7      786.48      763.51     34.33 o 
 -12   8   7      554.92      574.91     27.78 o 
 -10   8   7       22.87       17.84      7.59 o 
  -8   8   7      345.53      347.64     16.52 o 
  -6   8   7     2318.41     2418.59     41.58 o 
  -4   8   7      464.18      512.70     20.16 o 
  -2   8   7      509.63      495.22     27.27 o 
   0   8   7     1608.44     1666.81     45.66 o 
   2   8   7      280.09      305.32     24.26 o 
 -11   9   7      272.00      333.02     21.66 o 
  -9   9   7      379.25      374.56     20.11 o 
  -7   9   7      339.84      392.00     19.52 o 
  -5   9   7     1756.12     1946.98     46.98 o 
  -3   9   7      653.67      663.51     32.79 o 
  -1   9   7      685.37      732.58     35.39 o 
   1   9   7      721.11      746.27     54.96 o 
 -10  10   7      146.44      147.87     17.50 o 
  -8  10   7      442.54      478.25     22.82 o 
  -6  10   7      202.17      250.14     22.02 o 
  -4  10   7      707.92      741.79     35.96 o 
  -2  10   7      376.65      346.54     28.47 o 
  -7  11   7       24.37        9.95     19.16 o 
  -5  11   7        5.89        8.47     12.11 o 
 -10 -10   8      712.27      721.55     34.01 o 
  -8 -10   8       86.46       92.46     13.75 o 
  -6 -10   8        4.06       14.85      9.63 o 
  -4 -10   8      314.33      309.83     22.05 o 
  -2 -10   8      185.93      172.57     26.30 o 
 -11  -9   8      988.28      960.25     37.29 o 
  -9  -9   8      216.70      198.97     16.48 o 
  -7  -9   8     1440.35     1372.15     37.83 o 
  -5  -9   8      131.23      126.55     16.35 o 
  -3  -9   8      268.52      277.71     27.72 o 
  -1  -9   8      237.94      255.71     20.78 o 
 -12  -8   8     1318.08     1284.88     41.98 o 
 -10  -8   8       95.74       84.81     12.42 o 
  -8  -8   8      457.41      446.48     19.61 o 
  -6  -8   8      668.20      691.67     29.10 o 
  -4  -8   8     1086.58     1101.69     32.98 o 
  -2  -8   8      239.36      231.54     16.23 o 
   0  -8   8      242.75      206.95     18.42 o 
 -13  -7   8      891.68      908.87     34.91 o 
 -11  -7   8      180.57      153.22     13.80 o 
  -9  -7   8     1047.15     1010.20     24.60 o 
  -7  -7   8     1257.78     1225.67     31.70 o 
  -5  -7   8     1369.01     1306.54     32.89 o 
  -3  -7   8     2505.38     2409.09     43.02 o 
  -1  -7   8      390.01      433.27     23.49 o 
   1  -7   8     1266.04     1264.47     52.90 o 
 -14  -6   8      313.31      269.82     32.40 o 
 -12  -6   8      620.02      600.36     26.26 o 
 -10  -6   8      526.10      546.55     19.23 o 
  -8  -6   8      455.57      454.92     20.24 o 
  -6  -6   8     1467.16     1422.77     35.52 o 
  -4  -6   8     1745.86     1707.39     35.82 o 
  -2  -6   8     2250.98     2177.82     39.77 o 
   0  -6   8     1817.98     1801.42     46.27 o 
   2  -6   8      873.29      857.36     34.84 o 
 -15  -5   8      359.24      321.00     27.88 o 
 -13  -5   8     1309.33     1335.67     35.08 o 
 -11  -5   8     1285.92     1226.72     28.04 o 
  -9  -5   8     2610.94     2548.11     34.86 o 
  -7  -5   8     2800.10     2776.54     49.29 o 
  -5  -5   8      660.25      636.77     24.69 o 
  -3  -5   8      652.44      639.19     19.87 o 
  -1  -5   8     5957.99     5808.40     76.00 o 
   1  -5   8      484.17      500.54     22.72 o 
   3  -5   8      225.35      200.42     18.48 o 
 -16  -4   8     1202.79     1194.19     53.15 o 
 -14  -4   8      604.66      616.61     31.98 o 
 -12  -4   8     1406.75     1314.02     28.55 o 
 -10  -4   8    14196.22    14149.88    116.65 o 
  -8  -4   8     1995.57     1962.83     32.86 o 
  -6  -4   8      731.63      741.65     27.36 o 
  -4  -4   8     1647.96     1665.17     35.93 o 
  -2  -4   8      644.56      607.68     23.06 o 
   0  -4   8     1856.50     1777.81     43.98 o 
   2  -4   8      207.48      239.16     18.83 o 
   4  -4   8      131.66      173.97     18.08 o 
 -17  -3   8      418.96      482.53     35.71 o 
 -15  -3   8      847.08      862.48     29.97 o 
 -13  -3   8     1474.26     1454.19     38.60 o 
 -11  -3   8    10571.82    10579.26     99.01 o 
  -9  -3   8     6380.43     6310.86     62.25 o 
  -7  -3   8     2060.56     1968.05     45.01 o 
  -5  -3   8      967.67      981.55     30.62 o 
  -3  -3   8       82.52       92.71      9.21 o 
  -1  -3   8     5548.02     5410.97     76.15 o 
   1  -3   8      144.26      178.39     18.43 o 
   3  -3   8      111.53      121.96     14.87 o 
 -16  -2   8      439.07      474.67     23.46 o 
 -14  -2   8     2033.87     1986.75     44.44 o 
 -12  -2   8     8740.64     8584.31    134.17 o 
 -10  -2   8     5592.88     5539.64     42.10 o 
  -8  -2   8     4994.83     4723.35    116.91 o 
  -6  -2   8     6004.22     6084.39     83.92 o 
  -4  -2   8     1598.13     1615.31     33.89 o 
  -2  -2   8     2701.14     2660.92     47.78 o 
   0  -2   8     4567.16     4564.87     67.80 o 
   2  -2   8      172.06      168.45     17.83 o 
   4  -2   8       89.00      100.85     22.42 o 
 -17  -1   8       77.72       94.71     15.06 o 
 -15  -1   8        6.70       19.62      8.55 o 
 -13  -1   8     6370.82     6310.13    105.13 o 
 -11  -1   8        0.35        4.33      2.55 o 
  -9  -1   8        6.45        7.08      3.32 o 
  -7  -1   8    10278.00    10425.68    106.58 o 
  -5  -1   8     4695.59     4593.56     54.21 o 
  -3  -1   8     9883.43     9751.43     87.33 o 
  -1  -1   8     6854.00     6895.77     96.98 o 
   1  -1   8     6045.30     5982.05     98.96 o 
   3  -1   8     1270.90     1308.40     46.81 o 
   5  -1   8      367.82      379.00     29.14 o 
 -16   0   8      411.29      463.09     22.01 o 
 -14   0   8      357.76      371.75     19.30 o 
 -12   0   8     2777.05     2850.66     52.71 o 
 -10   0   8     2000.78     1962.53     25.37 o 
  -8   0   8      727.98      751.87     17.79 o 
  -6   0   8       87.92       70.41      5.85 o 
  -4   0   8    14604.23    13877.35     94.58 o 
  -2   0   8     6789.85     6805.12     74.35 o 
   0   0   8     3123.14     3130.72     54.78 o 
   2   0   8     5035.89     5159.55     82.18 o 
   4   0   8       18.22       51.11     12.16 o 
 -17   1   8      102.02      126.87     18.28 o 
 -15   1   8        2.81       10.38      8.07 o 
 -13   1   8     7084.49     7116.61     89.18 o 
 -11   1   8       31.28       35.08      8.43 o 
  -9   1   8        1.30        4.98      3.59 o 
  -7   1   8    10806.46    10709.07    117.99 o 
  -5   1   8     4663.35     4676.79     44.72 o 
  -3   1   8     9348.66     9153.87     77.79 o 
  -1   1   8     6918.83     7099.49     81.45 o 
   1   1   8     5546.68     5801.13     82.33 o 
   3   1   8     1335.65     1430.76     42.97 o 
   5   1   8      339.74      375.18     24.95 o 
 -16   2   8      358.09      343.13     24.23 o 
 -14   2   8     1763.17     1740.30     41.15 o 
 -12   2   8     9134.22     9055.82    100.39 o 
 -10   2   8     6443.27     6498.44     72.03 o 
  -8   2   8     5110.95     5059.49     51.45 o 
  -6   2   8     5682.39     5692.07     58.18 o 
  -4   2   8     1265.19     1303.91     21.85 o 
  -2   2   8     2619.77     2601.94     38.95 o 
   0   2   8     3938.54     4041.85    100.13 o 
   2   2   8       95.47      107.70     12.63 o 
   4   2   8      119.07      115.33     16.09 o 
 -17   3   8      408.36      414.67     27.92 o 
 -15   3   8      932.47     1085.17     35.47 o 
 -13   3   8     1441.83     1443.48     30.45 o 
 -11   3   8    10723.49    10888.49     98.47 o 
  -9   3   8     6771.50     6926.68     67.81 o 
  -7   3   8     2109.96     2059.77     31.44 o 
  -5   3   8     1048.90     1037.92     23.96 o 
  -3   3   8       23.79       27.18      5.35 o 
  -1   3   8     4848.32     4953.65     68.13 o 
   1   3   8      254.50      260.74     14.63 o 
   3   3   8      170.14      182.88     16.89 o 
 -16   4   8     1110.28     1163.84     44.64 o 
 -14   4   8      617.11      621.08     21.36 o 
 -12   4   8     1223.83     1221.99     28.11 o 
 -10   4   8    13909.08    13988.05    118.54 o 
  -8   4   8     2156.81     2157.31     32.24 o 
  -6   4   8      774.06      743.17     14.38 o 
  -4   4   8     1490.51     1555.90     29.10 o 
  -2   4   8      718.42      765.23     21.61 o 
   0   4   8     2247.36     2277.76     51.67 o 
   2   4   8      222.41      250.37     17.40 o 
   4   4   8      167.55      214.46     23.07 o 
 -15   5   8      368.67      378.18     21.45 o 
 -13   5   8     1288.69     1299.00     30.86 o 
 -11   5   8     1235.53     1212.18     28.12 o 
  -9   5   8     2404.57     2403.49     38.67 o 
  -7   5   8     2736.60     2807.48     32.23 o 
  -5   5   8      573.17      581.12     15.22 o 
  -3   5   8      594.19      623.43     19.23 o 
  -1   5   8     6340.28     6545.70     85.86 o 
   1   5   8      560.91      615.49     37.81 o 
   3   5   8      252.56      263.86     24.54 o 
 -14   6   8      298.09      315.48     26.55 o 
 -12   6   8      516.77      566.43     20.50 o 
 -10   6   8      650.43      687.65     21.17 o 
  -8   6   8      392.10      392.52     14.47 o 
  -6   6   8     1489.10     1519.91     29.97 o 
  -4   6   8     1685.30     1726.77     30.49 o 
  -2   6   8     2462.06     2545.95     47.62 o 
   0   6   8     1906.45     1994.92     50.72 o 
   2   6   8     1010.66     1086.63     47.60 o 
 -13   7   8      934.93      994.48     31.97 o 
 -11   7   8      230.17      228.86     15.10 o 
  -9   7   8      975.32     1013.73     26.47 o 
  -7   7   8     1401.66     1422.92     30.68 o 
  -5   7   8     1183.61     1201.60     27.66 o 
  -3   7   8     2594.96     2635.89     54.26 o 
  -1   7   8      403.09      450.38     24.20 o 
   1   7   8     1243.13     1253.70     42.09 o 
 -12   8   8     1452.20     1573.57     41.14 o 
 -10   8   8      102.67      110.53     11.90 o 
  -8   8   8      532.45      563.70     22.94 o 
  -6   8   8      586.98      587.43     22.72 o 
  -4   8   8     1169.01     1285.45     37.59 o 
  -2   8   8      264.19      304.38     23.17 o 
   0   8   8      247.52      240.13     22.52 o 
 -11   9   8      985.73     1012.29     36.84 o 
  -9   9   8      254.76      252.90     17.28 o 
  -7   9   8     1321.32     1350.84     36.25 o 
  -5   9   8      137.33      152.81     26.13 o 
  -3   9   8      287.54      350.34     25.32 o 
  -1   9   8      232.40      233.08     26.46 o 
 -10  10   8      732.09      713.80     29.07 o 
  -8  10   8       63.43       73.36     12.46 o 
  -6  10   8       18.05       15.76     12.06 o 
  -4  10   8      288.04      302.92     25.73 o 
  -2  10   8      176.62      198.06     21.07 o 
  -8 -10   9      115.07      113.92     16.08 o 
  -6 -10   9      209.04      221.41     17.94 o 
 -11  -9   9      348.41      336.45     28.93 o 
  -9  -9   9      409.22      381.28     24.02 o 
  -7  -9   9        9.11        1.51     10.10 o 
  -5  -9   9      502.76      506.11     27.15 o 
  -3  -9   9      259.39      290.34     21.25 o 
 -12  -8   9      487.60      452.72     36.73 o 
 -10  -8   9     1039.58     1056.61     41.97 o 
  -8  -8   9      217.20      238.62     18.33 o 
  -6  -8   9      373.12      393.89     23.02 o 
  -4  -8   9       47.81       35.17      9.74 o 
  -2  -8   9      933.38      939.96     36.00 o 
   0  -8   9       87.02      109.48     18.20 o 
 -15  -7   9      154.95      119.39     27.57 o 
 -13  -7   9      461.19      438.54     28.47 o 
 -11  -7   9     3174.57     3047.83     61.31 o 
  -9  -7   9      513.84      511.32     23.08 o 
  -7  -7   9     1798.48     1675.13     43.96 o 
  -5  -7   9     1851.20     1771.20     46.09 o 
  -3  -7   9      293.91      279.98     16.76 o 
  -1  -7   9      260.48      277.74     23.28 o 
   1  -7   9       87.44      102.82     23.53 o 
 -14  -6   9     1143.68     1133.84     47.77 o 
 -12  -6   9     2577.15     2476.78     52.93 o 
 -10  -6   9     3274.81     3211.34     53.54 o 
  -8  -6   9     4537.39     4488.59     70.17 o 
  -6  -6   9     2215.15     2136.95     51.16 o 
  -4  -6   9      872.53      875.71     29.18 o 
  -2  -6   9     1062.18     1007.83     28.02 o 
   0  -6   9      261.01      249.76     19.18 o 
   2  -6   9       33.01       56.38     14.90 o 
 -15  -5   9     1154.17     1145.59     64.05 o 
 -13  -5   9      918.66      921.95     37.72 o 
 -11  -5   9      197.69      196.02     14.58 o 
  -9  -5   9     6030.78     5842.42     82.27 o 
  -7  -5   9     2912.68     2856.33     68.86 o 
  -5  -5   9       53.76       34.08      8.94 o 
  -3  -5   9     1739.46     1648.97     37.63 o 
  -1  -5   9      739.81      674.11     28.43 o 
   1  -5   9     1306.98     1301.13     42.63 o 
 -16  -4   9     1456.31     1407.77     71.81 o 
 -14  -4   9     2329.79     2193.71     68.63 o 
 -12  -4   9      417.92      421.34     16.88 o 
 -10  -4   9     1317.84     1321.73     30.00 o 
  -8  -4   9     9724.86     9251.17    123.16 o 
  -6  -4   9      139.66      134.28     11.37 o 
  -4  -4   9     1513.74     1460.09     39.98 o 
  -2  -4   9      156.02      159.62     13.44 o 
   0  -4   9     2604.70     2585.41     51.63 o 
   2  -4   9     1956.24     1991.07     53.88 o 
 -17  -3   9     1406.27     1307.68     69.65 o 
 -15  -3   9       27.19       48.21      9.19 o 
 -13  -3   9       15.09       15.83      8.54 o 
 -11  -3   9     1230.71     1230.90     25.98 o 
  -9  -3   9     3251.58     3251.58     60.76 o 
  -7  -3   9      930.27      920.83     30.62 o 
  -5  -3   9     1830.08     1859.84     43.04 o 
  -3  -3   9       16.36       38.00      8.14 o 
  -1  -3   9     1320.35     1316.70     37.94 o 
   1  -3   9     4118.72     4156.52     76.11 o 
   3  -3   9     1244.73     1231.91     43.06 o 
 -16  -2   9      189.43      194.47     15.80 o 
 -14  -2   9     2077.42     2087.06     45.39 o 
 -12  -2   9      535.47      541.41     26.10 o 
 -10  -2   9     1528.54     1481.96     29.21 o 
  -8  -2   9    11469.79    11350.15    133.72 o 
  -6  -2   9      879.32      781.13     28.06 o 
  -4  -2   9        9.23       10.73      6.66 o 
  -2  -2   9     4247.77     4231.98     54.85 o 
   0  -2   9      803.58      747.54     35.33 o 
   2  -2   9     1309.51     1323.04     47.79 o 
 -17  -1   9       63.30       63.31     10.69 o 
 -15  -1   9      651.76      648.81     26.22 o 
 -13  -1   9      748.69      697.92     24.77 o 
 -11  -1   9    10258.92    10261.68     87.30 o 
  -9  -1   9     8947.26     8788.63    140.48 o 
  -7  -1   9     5125.39     5140.63     69.25 o 
  -5  -1   9     6965.57     6974.05     87.44 o 
  -3  -1   9     1987.42     2002.47     33.80 o 
  -1  -1   9      708.92      668.96     36.28 o 
   1  -1   9       22.38       37.46     10.71 o 
   3  -1   9      999.57     1093.51     44.93 o 
 -18   0   9      205.19      237.43     21.57 o 
 -16   0   9        7.91       23.92      9.17 o 
 -14   0   9     1425.63     1430.16     43.25 o 
 -12   0   9     4442.60     4574.34     56.63 o 
 -10   0   9    15620.97    15628.18    122.37 o 
  -8   0   9      963.08      904.00     26.78 o 
  -6   0   9    12926.09    12730.40    129.16 o 
  -4   0   9     3075.39     3060.15     38.38 o 
  -2   0   9      960.08     1002.61     25.76 o 
   0   0   9       17.02       40.91     10.72 o 
   2   0   9      469.24      473.96     24.94 o 
   4   0   9      192.28      185.98     31.19 o 
 -17   1   9       58.86       57.55     12.90 o 
 -15   1   9      639.85      713.46     29.45 o 
 -13   1   9      815.78      776.80     21.99 o 
 -11   1   9     9632.39     9604.44     95.23 o 
  -9   1   9     8420.88     8493.29     86.55 o 
  -7   1   9     5137.93     5298.23     55.83 o 
  -5   1   9     6864.73     6926.93     60.48 o 
  -3   1   9     2071.33     2068.45     34.89 o 
  -1   1   9      705.13      769.44     26.68 o 
   1   1   9       61.95       84.46     16.62 o 
   3   1   9     1171.19     1234.29     47.90 o 
 -16   2   9      152.13      177.88     17.73 o 
 -14   2   9     1715.02     1805.87     39.10 o 
 -12   2   9      557.85      545.27     19.10 o 
 -10   2   9     1648.15     1638.26     27.25 o 
  -8   2   9    11079.87    11087.41     89.80 o 
  -6   2   9      851.31      833.74     20.27 o 
  -4   2   9        1.80        6.96      4.89 o 
  -2   2   9     4095.23     4068.63     56.29 o 
   0   2   9     1216.01     1297.54     43.18 o 
   2   2   9     1420.72     1512.67     72.77 o 
 -17   3   9     1437.22     1539.69     59.33 o 
 -15   3   9       49.36       59.54     11.62 o 
 -13   3   9       49.43       52.47      8.11 o 
 -11   3   9     1605.75     1601.15     34.16 o 
  -9   3   9     2686.20     2781.50     40.13 o 
  -7   3   9      745.28      771.64     21.03 o 
  -5   3   9     1924.71     1909.75     38.15 o 
  -3   3   9       41.96       55.02      7.34 o 
  -1   3   9     1243.04     1292.39     38.39 o 
   1   3   9     4305.18     4419.60    122.46 o 
   3   3   9     1326.91     1450.31     53.96 o 
 -16   4   9     1414.50     1353.13     47.47 o 
 -14   4   9     2151.34     2090.97     39.96 o 
 -12   4   9      352.16      355.15     15.57 o 
 -10   4   9     1584.14     1611.19     31.46 o 
  -8   4   9    10576.02    10495.80     88.71 o 
  -6   4   9      150.08      154.78     10.59 o 
  -4   4   9     1585.80     1559.63     31.25 o 
  -2   4   9       78.10       88.55      9.11 o 
   0   4   9     2553.75     2652.19     62.56 o 
   2   4   9     2009.69     2003.84     75.00 o 
 -15   5   9     1012.86     1046.37     29.65 o 
 -13   5   9      873.61      931.63     26.38 o 
 -11   5   9      324.73      321.66     16.03 o 
  -9   5   9     6413.46     6338.42     72.01 o 
  -7   5   9     2819.35     2794.35     35.85 o 
  -5   5   9       98.32       87.61      8.34 o 
  -3   5   9     1656.43     1705.63     34.27 o 
  -1   5   9      804.27      782.36     27.85 o 
   1   5   9     1170.03     1209.22     41.17 o 
 -14   6   9     1224.08     1185.64     31.57 o 
 -12   6   9     2550.61     2611.05     45.67 o 
 -10   6   9     3354.80     3391.69     50.54 o 
  -8   6   9     4723.16     4886.97     61.44 o 
  -6   6   9     2477.99     2562.53     39.19 o 
  -4   6   9      711.73      769.90     22.56 o 
  -2   6   9     1081.61     1184.55     37.93 o 
   0   6   9      238.48      259.66     19.96 o 
   2   6   9       23.29       45.46     16.84 o 
 -15   7   9      179.50      141.55     16.02 o 
 -13   7   9      421.71      459.53     22.26 o 
 -11   7   9     2995.17     2996.35     60.87 o 
  -9   7   9      482.35      519.54     19.53 o 
  -7   7   9     1745.78     1739.97     38.79 o 
  -5   7   9     1688.35     1761.83     33.39 o 
  -3   7   9      313.98      292.79     19.53 o 
  -1   7   9      240.22      223.85     20.55 o 
   1   7   9      112.52      134.16     18.42 o 
 -12   8   9      455.28      499.08     26.12 o 
 -10   8   9      956.04     1021.38     32.00 o 
  -8   8   9      249.66      277.32     16.89 o 
  -6   8   9      308.63      338.99     23.25 o 
  -4   8   9       67.86       74.04     13.16 o 
  -2   8   9      938.96      991.90     39.27 o 
   0   8   9       94.54       77.35     16.62 o 
 -11   9   9      370.78      428.89     22.77 o 
  -9   9   9      354.55      328.25     19.40 o 
  -7   9   9        5.71       13.29      9.38 o 
  -5   9   9      527.32      574.12     31.98 o 
  -3   9   9      228.42      298.81     24.73 o 
  -8  10   9       78.10      100.82     17.05 o 
  -6  10   9      199.59      218.52     24.52 o 
 -11  -9  10       55.03       85.02     16.76 o 
  -9  -9  10     1499.96     1512.66     47.48 o 
  -7  -9  10      336.21      331.59     23.09 o 
  -5  -9  10      409.68      380.85     27.84 o 
 -12  -8  10      396.20      352.47     26.02 o 
 -10  -8  10     1783.66     1628.54     46.78 o 
  -8  -8  10      873.07      822.53     33.34 o 
  -6  -8  10      169.47      170.97     18.29 o 
  -4  -8  10     1374.31     1399.04     40.10 o 
  -2  -8  10      504.49      477.53     43.20 o 
 -13  -7  10     1683.73     1682.77     94.82 o 
 -11  -7  10      867.47      901.41     36.64 o 
  -9  -7  10      157.37      157.84     15.99 o 
  -7  -7  10      317.89      317.22     20.62 o 
  -5  -7  10      298.22      295.53     18.39 o 
  -3  -7  10      332.21      315.13     25.61 o 
  -1  -7  10      636.21      594.58     34.20 o 
 -14  -6  10     1010.95      907.29     47.33 o 
 -12  -6  10     1647.35     1585.99     42.90 o 
 -10  -6  10      536.80      544.38     27.46 o 
  -8  -6  10      116.28      125.71     14.29 o 
  -6  -6  10     1352.81     1285.14     41.11 o 
  -4  -6  10      621.22      572.79     23.46 o 
  -2  -6  10       46.33       36.67      9.82 o 
   0  -6  10      694.69      659.08     31.76 o 
 -15  -5  10     3518.56     3312.78    168.43 o 
 -13  -5  10      478.90      415.06     26.56 o 
 -11  -5  10      725.35      705.22     23.31 o 
  -9  -5  10     1543.03     1533.53     39.93 o 
  -7  -5  10     1900.35     1870.57     48.76 o 
  -5  -5  10     2139.83     2268.73     63.87 o 
  -3  -5  10      224.38      236.35     15.30 o 
  -1  -5  10      116.16       99.19     13.26 o 
   1  -5  10      143.19      139.05     18.33 o 
 -16  -4  10     1344.62     1332.68     70.92 o 
 -14  -4  10      668.21      616.44     36.47 o 
 -12  -4  10     1859.48     1843.83     40.29 o 
 -10  -4  10      946.04      912.45     28.55 o 
  -8  -4  10     1267.72     1221.12     38.49 o 
  -6  -4  10    13359.15    13324.75    184.19 o 
  -4  -4  10      151.35      146.19     13.39 o 
  -2  -4  10       82.80       85.45     15.95 o 
   0  -4  10      301.40      294.92     21.92 o 
 -17  -3  10      203.69      206.68     30.21 o 
 -15  -3  10      539.08      522.35     26.82 o 
 -13  -3  10     1736.61     1646.71     45.51 o 
 -11  -3  10     1276.96     1225.13     28.30 o 
  -9  -3  10     1603.30     1597.90     42.83 o 
  -7  -3  10    12822.24    12351.47    150.04 o 
  -5  -3  10     3821.65     3787.90     68.68 o 
  -3  -3  10     1268.81     1279.74     36.22 o 
  -1  -3  10      777.24      757.87     27.09 o 
   1  -3  10       80.07       50.81     15.54 o 
 -16  -2  10     2761.43     2710.81     64.66 o 
 -14  -2  10      205.61      199.94     17.06 o 
 -12  -2  10     2285.69     2325.90     53.91 o 
 -10  -2  10     5188.33     5168.48     82.59 o 
  -8  -2  10     8800.37     8602.78    115.00 o 
  -6  -2  10     3795.29     3579.25     68.16 o 
  -4  -2  10     5224.91     5080.01     99.48 o 
  -2  -2  10      992.55      984.80     28.38 o 
   0  -2  10      218.00      232.38     18.28 o 
   2  -2  10      592.34      591.90     34.40 o 
 -17  -1  10     1109.45     1057.24     47.00 o 
 -15  -1  10      632.11      655.19     39.31 o 
 -13  -1  10      419.98      415.42     23.34 o 
 -11  -1  10      556.64      578.04     19.19 o 
  -9  -1  10     9981.10     9668.87    108.69 o 
  -7  -1  10      159.47      171.45     12.70 o 
  -5  -1  10     1424.08     1371.84     29.07 o 
  -3  -1  10     3190.26     3101.97     45.65 o 
  -1  -1  10      121.48      165.26     17.23 o 
   1  -1  10      349.92      324.36     30.71 o 
 -18   0  10     2538.91     2575.41     61.11 o 
 -16   0  10       13.85       32.68     11.65 o 
 -14   0  10     2255.99     2208.24     55.30 o 
 -12   0  10     4857.27     5090.21     63.10 o 
 -10   0  10     2883.36     2741.65     44.12 o 
  -8   0  10      171.94      173.18     14.85 o 
  -6   0  10      114.19      112.82     13.73 o 
  -4   0  10     2778.21     2650.26     39.70 o 
  -2   0  10        4.63       24.71      9.01 o 
   0   0  10     2037.92     2114.14     70.52 o 
   2   0  10      388.02      364.53     32.77 o 
 -17   1  10     1051.41     1088.33     38.35 o 
 -15   1  10      684.09      727.07     32.88 o 
 -13   1  10      306.99      312.94     14.58 o 
 -11   1  10      495.93      521.96     16.40 o 
  -9   1  10    10764.16    10647.66    100.12 o 
  -7   1  10      136.80      156.81      8.95 o 
  -5   1  10     1538.67     1507.02     30.95 o 
  -3   1  10     3304.86     3144.16     54.06 o 
  -1   1  10      101.02      134.12     15.11 o 
   1   1  10      294.16      397.40     33.11 o 
 -16   2  10     2635.53     2563.08     58.14 o 
 -14   2  10      139.36      171.58     14.02 o 
 -12   2  10     2055.34     2065.41     37.24 o 
 -10   2  10     5562.98     5590.50     85.54 o 
  -8   2  10     9126.49     9262.37     86.74 o 
  -6   2  10     3872.83     3830.58     53.59 o 
  -4   2  10     5298.80     5123.09     70.53 o 
  -2   2  10     1051.60     1061.78     38.21 o 
   0   2  10      200.75      242.64     27.86 o 
   2   2  10      569.69      480.24     47.97 o 
 -17   3  10      234.56      231.83     25.27 o 
 -15   3  10      465.29      487.42     21.87 o 
 -13   3  10     1315.59     1301.28     29.83 o 
 -11   3  10     1406.38     1395.64     32.45 o 
  -9   3  10     1016.63     1004.37     21.85 o 
  -7   3  10    12991.35    13009.80    129.53 o 
  -5   3  10     3916.30     3820.91     52.19 o 
  -3   3  10      998.42     1008.78     29.89 o 
  -1   3  10      792.06      783.52     31.54 o 
   1   3  10       80.65       91.69     18.41 o 
 -16   4  10     1571.70     1631.05     46.73 o 
 -14   4  10      706.48      720.92     23.54 o 
 -12   4  10     1864.60     1893.48     44.85 o 
 -10   4  10      932.33      942.19     21.84 o 
  -8   4  10     1169.94     1129.31     24.23 o 
  -6   4  10    13574.62    13844.83    177.63 o 
  -4   4  10      138.62      150.25     10.99 o 
  -2   4  10       38.60       57.72     11.56 o 
   0   4  10      301.57      347.92     22.65 o 
 -15   5  10     3364.19     3400.41     55.77 o 
 -13   5  10      484.31      484.62     19.55 o 
 -11   5  10      532.33      538.81     20.32 o 
  -9   5  10     1563.23     1583.02     27.63 o 
  -7   5  10     1304.87     1358.95     27.91 o 
  -5   5  10     1765.94     1815.33     35.71 o 
  -3   5  10      194.75      215.25     15.47 o 
  -1   5  10      125.69      128.74     15.82 o 
   1   5  10      168.93      163.71     47.63 o 
 -14   6  10      974.52      947.70     28.72 o 
 -12   6  10     1690.64     1690.35     36.79 o 
 -10   6  10      445.22      478.07     18.97 o 
  -8   6  10       93.04      106.70      8.86 o 
  -6   6  10     1671.30     1666.72     32.68 o 
  -4   6  10      649.85      687.05     38.66 o 
  -2   6  10       48.34       51.63     14.18 o 
   0   6  10      679.64      727.95     55.87 o 
 -13   7  10     1656.24     1766.75     48.31 o 
 -11   7  10      834.41      878.68     46.14 o 
  -9   7  10      208.95      253.79     14.44 o 
  -7   7  10      366.65      382.10     18.98 o 
  -5   7  10      350.19      394.33     18.72 o 
  -3   7  10      322.79      313.52     26.17 o 
  -1   7  10      577.80      622.37     31.24 o 
 -12   8  10      380.89      376.04     20.88 o 
 -10   8  10     1790.49     1793.54     66.87 o 
  -8   8  10     1053.15     1027.21     32.01 o 
  -6   8  10      185.30      175.18     15.95 o 
  -4   8  10     1492.71     1460.11     68.02 o 
  -2   8  10      430.86      494.15     32.17 o 
 -11   9  10       59.40       61.47     11.26 o 
  -9   9  10     1456.37     1650.70     42.87 o 
  -7   9  10      439.66      477.54     25.85 o 
  -5   9  10      424.70      439.20     29.23 o 
  -9  -9  11      262.02      247.05     23.54 o 
 -12  -8  11      847.13      751.88     37.81 o 
 -10  -8  11      710.45      647.61     34.63 o 
  -8  -8  11      631.29      624.13     34.59 o 
  -6  -8  11      339.09      362.93     21.31 o 
  -4  -8  11      229.32      220.00     22.54 o 
 -13  -7  11      767.13      769.68     43.82 o 
 -11  -7  11     1091.90     1034.66     40.10 o 
  -9  -7  11      543.51      528.54     28.37 o 
  -7  -7  11     1805.61     1904.36     50.83 o 
  -5  -7  11     1020.38      963.57     32.38 o 
  -3  -7  11      450.08      421.87     47.87 o 
 -14  -6  11      534.26      407.75     36.77 o 
 -12  -6  11       90.77       78.52     11.45 o 
 -10  -6  11      541.03      540.57     28.24 o 
  -8  -6  11     1699.61     1625.39     43.26 o 
  -6  -6  11     1902.45     1843.46     51.68 o 
  -4  -6  11     1989.77     1916.59     45.80 o 
  -2  -6  11     1185.74     1069.06     39.40 o 
 -15  -5  11       70.87       88.43     17.56 o 
 -13  -5  11     2002.34     2000.27     67.39 o 
 -11  -5  11     2267.86     2273.35     48.28 o 
  -9  -5  11       88.16       86.71     12.55 o 
  -7  -5  11     1343.67     1312.60     48.92 o 
  -5  -5  11     2523.98     2580.41     68.60 o 
  -3  -5  11     1207.20     1121.33     38.30 o 
  -1  -5  11      161.10      149.45     16.82 o 
 -16  -4  11      211.84      218.10     24.29 o 
 -14  -4  11     3940.86     3820.22     95.13 o 
 -12  -4  11     1460.52     1451.07     33.24 o 
 -10  -4  11      404.00      435.78     24.21 o 
  -8  -4  11     1253.99     1228.48     40.95 o 
  -6  -4  11     1141.28     1077.16     44.92 o 
  -4  -4  11     3262.83     3047.12     93.04 o 
  -2  -4  11      198.48      186.76     15.46 o 
   0  -4  11      199.73      221.67     22.17 o 
 -17  -3  11      427.26      422.96     40.18 o 
 -15  -3  11     3748.32     3676.06     76.03 o 
 -13  -3  11     5563.88     5429.14    110.31 o 
 -11  -3  11      939.20      940.47     36.86 o 
  -9  -3  11      965.50      956.60     34.93 o 
  -7  -3  11      960.91     1003.59     36.67 o 
  -5  -3  11     1850.91     1819.75     46.80 o 
  -3  -3  11      197.41      189.01     16.14 o 
  -1  -3  11      195.40      199.78     20.41 o 
 -18  -2  11      473.55      530.92     37.13 o 
 -16  -2  11     2067.47     1928.80     54.86 o 
 -14  -2  11     3393.87     3389.34     71.29 o 
 -12  -2  11     1403.18     1373.48     35.87 o 
 -10  -2  11     3194.08     3226.14     65.63 o 
  -8  -2  11     1364.09     1263.57     39.94 o 
  -6  -2  11     2290.49     2254.15     46.89 o 
  -4  -2  11     2375.70     2380.32     49.02 o 
  -2  -2  11      754.80      743.88     35.16 o 
   0  -2  11       42.86       55.21     16.58 o 
 -17  -1  11     1812.08     1840.37     68.93 o 
 -15  -1  11      457.02      460.15     26.59 o 
 -13  -1  11       95.96      107.40     13.63 o 
 -11  -1  11     2273.89     2213.42     41.22 o 
  -9  -1  11     1315.16     1234.84     33.96 o 
  -7  -1  11     4546.49     4355.80     78.69 o 
  -5  -1  11     3036.64     2940.40     46.44 o 
  -3  -1  11     2253.73     2245.43     50.17 o 
  -1  -1  11     1370.51     1346.58     48.52 o 
   1  -1  11       55.77       81.27     19.85 o 
 -18   0  11        2.90       12.57     10.70 o 
 -16   0  11      857.69      814.30     35.74 o 
 -14   0  11     1983.40     1849.43     51.67 o 
 -12   0  11     1851.29     1978.04     37.91 o 
 -10   0  11     2973.50     3120.92     55.57 o 
  -8   0  11     9235.52     9044.93    108.64 o 
  -6   0  11     1914.37     1952.22     41.03 o 
  -4   0  11     1537.16     1574.31     36.19 o 
  -2   0  11     4381.65     4394.68    125.17 o 
   0   0  11      332.00      334.94     30.96 o 
 -17   1  11     1930.05     2016.44     53.12 o 
 -15   1  11      520.65      505.01     28.24 o 
 -13   1  11      146.67      136.80     10.80 o 
 -11   1  11     1390.37     1340.93     28.62 o 
  -9   1  11     1100.93     1096.07     27.44 o 
  -7   1  11     4798.85     4751.53     67.45 o 
  -5   1  11     2922.65     2818.93     47.25 o 
  -3   1  11     2213.41     2248.12     58.47 o 
  -1   1  11     1209.72     1108.44     52.58 o 
   1   1  11      105.99      131.53     25.31 o 
 -18   2  11      505.24      578.23     29.78 o 
 -16   2  11     2272.53     2402.63     52.49 o 
 -14   2  11     3614.89     3697.74     61.31 o 
 -12   2  11     1548.07     1559.98     48.19 o 
 -10   2  11     2945.39     3034.37     47.29 o 
  -8   2  11     1687.64     1665.59     39.43 o 
  -6   2  11     2146.79     2137.46     48.14 o 
  -4   2  11     2135.81     2167.48     57.09 o 
  -2   2  11      793.27      883.13     37.49 o 
   0   2  11       36.88       27.84     18.46 o 
 -17   3  11      397.01      406.39     29.46 o 
 -15   3  11     3899.50     3961.62     68.31 o 
 -13   3  11     4989.43     5040.81     76.71 o 
 -11   3  11      835.69      854.78     23.00 o 
  -9   3  11      666.73      657.54     19.74 o 
  -7   3  11     1208.21     1281.35     31.03 o 
  -5   3  11     1921.93     1958.65     49.14 o 
  -3   3  11      178.85      165.81     13.49 o 
  -1   3  11      157.65      167.07     23.90 o 
 -16   4  11      205.71      191.69     17.51 o 
 -14   4  11     3710.47     3694.31     86.22 o 
 -12   4  11     1345.26     1368.10     31.79 o 
 -10   4  11      378.18      384.04     14.71 o 
  -8   4  11     1128.36     1174.12     29.89 o 
  -6   4  11     1538.40     1486.94     32.65 o 
  -4   4  11     3302.38     3200.08     69.62 o 
  -2   4  11      238.22      233.19     18.90 o 
   0   4  11      202.37      183.68     24.55 o 
 -15   5  11       22.96       40.76      9.27 o 
 -13   5  11     1968.78     2018.72     40.88 o 
 -11   5  11     1937.89     2013.18     35.78 o 
  -9   5  11       69.34       98.68      8.86 o 
  -7   5  11     1538.96     1563.39     33.38 o 
  -5   5  11     2683.97     2831.87     61.11 o 
  -3   5  11     1170.70     1213.06     36.02 o 
  -1   5  11      198.60      213.12     19.72 o 
 -14   6  11      595.07      605.00     23.44 o 
 -12   6  11      101.20      104.19     10.53 o 
 -10   6  11      493.72      528.69     20.45 o 
  -8   6  11     1677.81     1688.41     33.71 o 
  -6   6  11     1885.02     1827.56     44.57 o 
  -4   6  11     2234.39     2307.09     57.69 o 
  -2   6  11     1139.94     1081.70     40.00 o 
 -13   7  11      867.81      879.44     31.83 o 
 -11   7  11     1220.86     1195.90     35.02 o 
  -9   7  11      536.41      559.91     21.76 o 
  -7   7  11     1639.75     1774.52     38.81 o 
  -5   7  11      901.03      914.75     32.18 o 
  -3   7  11      504.89      466.91     27.06 o 
 -12   8  11      804.80      822.08     30.66 o 
 -10   8  11      731.61      740.24     28.43 o 
  -8   8  11      528.77      641.81     29.37 o 
  -6   8  11      241.17      234.98     18.73 o 
  -4   8  11      218.99      218.63     25.96 o 
  -9   9  11      284.59      281.36     21.06 o 
 -10  -8  12      368.13      393.70     32.49 o 
  -8  -8  12      369.83      374.70     24.47 o 
 -13  -7  12      452.95      471.41     35.92 o 
 -11  -7  12      329.94      331.40     24.30 o 
  -9  -7  12     1777.97     1772.28     55.55 o 
  -7  -7  12       55.17       42.04     13.04 o 
  -5  -7  12      153.61      110.50     19.87 o 
 -14  -6  12      324.41      289.56     36.77 o 
 -12  -6  12     2294.71     2254.20     52.94 o 
 -10  -6  12     1584.37     1529.38     47.99 o 
  -8  -6  12      448.62      368.33     28.33 o 
  -6  -6  12     1134.99     1179.49     39.40 o 
  -4  -6  12       16.10       31.04     11.12 o 
 -15  -5  12       73.72       80.49     18.47 o 
 -13  -5  12     1654.50     1607.89     61.72 o 
 -11  -5  12     4372.89     4143.52     72.78 o 
  -9  -5  12      368.08      300.07     25.59 o 
  -7  -5  12      922.25      916.07     49.18 o 
  -5  -5  12     1131.75     1141.91     53.24 o 
  -3  -5  12      306.21      308.52     22.32 o 
 -16  -4  12      186.60      160.92     27.30 o 
 -14  -4  12      464.64      479.55     34.71 o 
 -12  -4  12     2852.90     2818.74     50.17 o 
 -10  -4  12      217.60      215.03     18.75 o 
  -8  -4  12      588.49      585.61     29.27 o 
  -6  -4  12      906.14      876.39     36.78 o 
  -4  -4  12     1156.66     1141.76     56.62 o 
  -2  -4  12     1342.12     1314.27     50.47 o 
 -17  -3  12      248.25      239.49     26.36 o 
 -15  -3  12     1053.65     1071.90     40.43 o 
 -13  -3  12      705.48      746.36     32.83 o 
 -11  -3  12     2004.03     1997.14     53.55 o 
  -9  -3  12     1046.32      940.89     36.75 o 
  -7  -3  12       81.22       98.56     16.23 o 
  -5  -3  12      223.43      267.21     18.44 o 
  -3  -3  12     2865.08     2901.79     72.68 o 
  -1  -3  12      622.82      611.94     35.45 o 
 -16  -2  12        7.48        3.47     10.60 o 
 -14  -2  12      353.62      331.30     23.10 o 
 -12  -2  12     4182.90     4145.54     81.82 o 
 -10  -2  12      462.55      446.83     25.04 o 
  -8  -2  12      461.61      453.38     25.46 o 
  -6  -2  12     1920.21     1834.57     60.54 o 
  -4  -2  12     1441.97     1411.84     77.60 o 
  -2  -2  12      872.96      895.79     40.39 o 
 -17  -1  12      503.29      466.88     28.91 o 
 -15  -1  12     3561.29     3456.52     75.78 o 
 -13  -1  12     3442.09     3425.89     72.66 o 
 -11  -1  12     2543.96     2485.63     51.40 o 
  -9  -1  12     3830.09     3736.58     60.19 o 
  -7  -1  12       95.29      111.46     14.55 o 
  -5  -1  12     1709.88     1639.28     52.92 o 
  -3  -1  12       25.91       25.43     13.93 o 
  -1  -1  12      505.46      509.18     47.43 o 
 -18   0  12      213.33      249.06     22.99 o 
 -16   0  12     1788.27     1809.73     55.17 o 
 -14   0  12     4530.11     4588.53     87.75 o 
 -12   0  12      158.56      172.99     14.63 o 
 -10   0  12     5229.10     5172.65     78.82 o 
  -8   0  12     2128.67     2135.73     44.66 o 
  -6   0  12     1074.57     1120.89     30.26 o 
  -4   0  12      102.33       83.53     15.79 o 
  -2   0  12       35.72       48.34     17.06 o 
 -17   1  12      547.34      531.92     30.68 o 
 -15   1  12     3285.12     3291.44    104.49 o 
 -13   1  12     3402.92     3338.04     54.70 o 
 -11   1  12     2580.31     2630.75     48.34 o 
  -9   1  12     3488.74     3476.86     58.07 o 
  -7   1  12      193.65      211.35     14.90 o 
  -5   1  12     1838.50     1813.19     43.21 o 
  -3   1  12       36.91       45.86     11.82 o 
  -1   1  12      478.24      589.31     40.80 o 
 -16   2  12       14.86       32.31     11.05 o 
 -14   2  12      249.70      282.56     17.37 o 
 -12   2  12     3973.68     4003.40     58.04 o 
 -10   2  12      660.21      667.66     24.56 o 
  -8   2  12      530.32      504.99     23.99 o 
  -6   2  12     1886.11     1881.51     43.29 o 
  -4   2  12     1438.94     1436.67     43.71 o 
  -2   2  12      889.00      869.43     47.74 o 
 -17   3  12      235.75      238.82     22.53 o 
 -15   3  12     1181.74     1172.23     34.54 o 
 -13   3  12      617.44      653.54     24.57 o 
 -11   3  12     1711.21     1748.93     39.67 o 
  -9   3  12      856.13      788.85     29.38 o 
  -7   3  12       65.57       64.29      9.91 o 
  -5   3  12      162.47      192.72     15.18 o 
  -3   3  12     2858.46     2984.97     66.22 o 
  -1   3  12      647.07      630.75     65.51 o 
 -16   4  12      194.10      223.20     22.48 o 
 -14   4  12      459.38      468.19     19.91 o 
 -12   4  12     3304.63     3352.09     67.85 o 
 -10   4  12      258.65      242.21     22.75 o 
  -8   4  12      446.49      484.02     23.94 o 
  -6   4  12      984.88      961.40     31.09 o 
  -4   4  12     1023.96     1012.39     37.71 o 
  -2   4  12     1279.56     1287.27     53.48 o 
 -15   5  12       63.31       44.81     10.88 o 
 -13   5  12     1818.76     1850.41     56.90 o 
 -11   5  12     4400.88     4222.80     79.08 o 
  -9   5  12      325.08      289.40     15.73 o 
  -7   5  12      816.79      758.46     30.45 o 
  -5   5  12     1134.88     1168.72     40.01 o 
  -3   5  12      308.12      335.99     23.52 o 
 -14   6  12      414.43      485.57     23.65 o 
 -12   6  12     2139.44     2197.18     46.81 o 
 -10   6  12     1529.51     1533.24     33.06 o 
  -8   6  12      452.36      439.98     18.32 o 
  -6   6  12      844.44      969.98     44.50 o 
  -4   6  12       26.28       26.29     16.25 o 
 -13   7  12      427.47      426.63     22.46 o 
 -11   7  12      311.52      338.62     19.93 o 
  -9   7  12     1842.25     1869.91     56.32 o 
  -7   7  12       48.20       45.72     10.34 o 
  -5   7  12      252.78      265.49     20.61 o 
 -10   8  12      334.60      344.06     20.75 o 
  -8   8  12      321.17      387.77     24.09 o 
 -11  -7  13       44.57       29.66     13.05 o 
  -9  -7  13      447.50      492.30     35.51 o 
 -14  -6  13      166.24      145.40     21.76 o 
 -12  -6  13      155.67      168.14     17.72 o 
 -10  -6  13      566.10      484.11     28.53 o 
  -8  -6  13      253.34      262.17     35.64 o 
  -6  -6  13        0.40       -4.60     13.66 o 
 -15  -5  13       85.95       97.98     19.42 o 
 -13  -5  13     1430.36     1321.18     57.54 o 
 -11  -5  13      743.58      688.45     34.48 o 
  -9  -5  13     1339.63     1258.67     52.81 o 
  -7  -5  13      533.63      497.24     30.28 o 
  -5  -5  13        8.33       11.81     13.47 o 
 -16  -4  13      531.60      492.80     37.21 o 
 -14  -4  13      305.41      296.45     22.63 o 
 -12  -4  13      567.73      539.32     29.57 o 
 -10  -4  13     4490.62     4402.09     88.90 o 
  -8  -4  13      320.54      387.90     28.10 o 
  -6  -4  13      229.11      267.89     32.13 o 
  -4  -4  13      458.72      535.71     43.82 o 
 -17  -3  13      323.47      387.32     33.65 o 
 -15  -3  13      369.93      361.69     24.90 o 
 -13  -3  13     1227.01     1170.47     42.98 o 
 -11  -3  13     4545.91     4348.63     86.35 o 
  -9  -3  13     4200.92     3951.17     73.96 o 
  -7  -3  13      704.95      718.87     39.75 o 
  -5  -3  13      941.03      978.45     81.24 o 
  -3  -3  13      311.45      307.74     31.31 o 
 -16  -2  13      169.69      178.82     18.81 o 
 -14  -2  13     1668.42     1604.19     50.71 o 
 -12  -2  13     2408.11     2344.35     52.89 o 
 -10  -2  13     1964.27     1855.56     53.79 o 
  -8  -2  13     2392.37     2367.07     62.42 o 
  -6  -2  13      726.18      727.32     30.62 o 
  -4  -2  13      170.76      146.27     22.11 o 
 -17  -1  13     1002.54     1095.28     50.64 o 
 -15  -1  13      702.04      747.50     40.60 o 
 -13  -1  13     2419.78     2384.03     61.78 o 
 -11  -1  13       39.10       49.70     10.01 o 
  -9  -1  13      175.31      205.94     21.69 o 
  -7  -1  13     3244.38     3225.70     65.86 o 
  -5  -1  13       28.59       14.27     15.85 o 
  -3  -1  13      327.16      399.26     34.30 o 
 -18   0  13      274.30      298.72     24.92 o 
 -16   0  13     4253.07     4281.25     90.43 o 
 -14   0  13      107.06       96.14     15.09 o 
 -12   0  13      149.91      165.95     15.32 o 
 -10   0  13      448.97      466.58     21.51 o 
  -8   0  13     1455.10     1486.79     39.05 o 
  -6   0  13      428.26      384.82     20.67 o 
  -4   0  13     1119.55     1046.77     52.09 o 
  -2   0  13      114.47      149.46     24.11 o 
 -17   1  13      963.96     1033.61     60.78 o 
 -15   1  13      604.61      592.83     31.97 o 
 -13   1  13     2561.11     2525.50     48.86 o 
 -11   1  13       91.95       94.83     11.39 o 
  -9   1  13      211.55      242.92     16.46 o 
  -7   1  13     3143.60     3156.16     67.75 o 
  -5   1  13       20.59       11.30     10.85 o 
  -3   1  13      274.63      306.29     30.59 o 
 -16   2  13      218.65      213.80     19.48 o 
 -14   2  13     1766.21     1839.66     44.69 o 
 -12   2  13     2486.84     2459.60     46.10 o 
 -10   2  13     2397.70     2398.04     52.42 o 
  -8   2  13     2452.93     2466.63     56.45 o 
  -6   2  13      719.33      721.62     28.30 o 
  -4   2  13      197.97      193.80     20.33 o 
 -17   3  13      380.71      421.42     25.79 o 
 -15   3  13      382.97      415.71     24.28 o 
 -13   3  13     1183.82     1128.11     33.28 o 
 -11   3  13     4517.08     4360.90     74.75 o 
  -9   3  13     4161.69     4197.95     93.48 o 
  -7   3  13      704.66      684.25     27.38 o 
  -5   3  13      964.72      948.37     33.37 o 
  -3   3  13      272.92      282.45     29.76 o 
 -16   4  13      510.60      518.72     27.85 o 
 -14   4  13      388.89      398.64     19.07 o 
 -12   4  13      598.28      586.57     30.62 o 
 -10   4  13     4348.28     4458.86    111.90 o 
  -8   4  13      355.09      386.43     20.81 o 
  -6   4  13      215.19      228.22     16.76 o 
  -4   4  13      331.20      351.70     26.44 o 
 -15   5  13      101.95       96.31     12.81 o 
 -13   5  13     1444.72     1480.65     39.99 o 
 -11   5  13      667.83      669.65     27.01 o 
  -9   5  13     1230.47     1268.79     36.91 o 
  -7   5  13      566.12      573.74     25.65 o 
  -5   5  13        7.22        4.40     13.72 o 
 -14   6  13      156.16      164.86     16.91 o 
 -12   6  13      137.54      143.23     14.01 o 
 -10   6  13      589.85      593.31     26.18 o 
  -8   6  13      218.26      247.61     16.71 o 
  -6   6  13        1.75       20.58     13.15 o 
 -11   7  13       73.63       64.72     11.13 o 
  -9   7  13      436.55      464.56     26.81 o 
 -12  -6  14      331.54      344.59     25.67 o 
 -10  -6  14      209.67      230.94     26.21 o 
 -15  -5  14      954.76     1030.46     53.97 o 
 -13  -5  14      183.11      174.46     24.18 o 
 -11  -5  14      179.81      136.32     20.33 o 
  -9  -5  14     1332.07     1236.83     55.53 o 
  -7  -5  14      944.80      951.18     50.80 o 
 -16  -4  14      962.81      935.91     51.64 o 
 -14  -4  14      124.02      135.98     19.01 o 
 -12  -4  14      771.02      736.81     36.20 o 
 -10  -4  14      137.05      121.66     17.56 o 
  -8  -4  14      968.68     1011.30     50.59 o 
  -6  -4  14       71.61       86.69     19.96 o 
 -15  -3  14      312.11      324.92     32.71 o 
 -13  -3  14      674.56      689.87     34.51 o 
 -11  -3  14      826.55      799.33     37.18 o 
  -9  -3  14      831.29      868.86     35.59 o 
  -7  -3  14      280.30      290.38     24.37 o 
  -5  -3  14      139.98      120.59     23.60 o 
 -16  -2  14      584.10      568.58     32.40 o 
 -14  -2  14     3062.84     3070.33     74.26 o 
 -12  -2  14      138.14      133.55     20.12 o 
 -10  -2  14      517.94      458.80     28.47 o 
  -8  -2  14     1993.26     2064.54     61.28 o 
  -6  -2  14      473.93      475.65     37.05 o 
 -17  -1  14      106.02      102.66     16.02 o 
 -15  -1  14     1456.86     1477.02     51.02 o 
 -13  -1  14      247.02      289.65     23.34 o 
 -11  -1  14     1625.37     1649.90     52.44 o 
  -9  -1  14     1360.05     1395.09     43.43 o 
  -7  -1  14     1352.54     1413.21     44.09 o 
  -5  -1  14     1623.47     1651.59     83.40 o 
 -16   0  14        3.96       23.09     11.80 o 
 -14   0  14      845.42      863.67     38.69 o 
 -12   0  14     2334.32     2213.95     60.56 o 
 -10   0  14     2201.20     2198.15     49.25 o 
  -8   0  14      970.70      932.22     39.03 o 
  -6   0  14     2842.68     3066.67    121.10 o 
  -4   0  14      745.67      747.82     51.94 o 
 -17   1  14       79.73       97.46     27.55 o 
 -15   1  14     1714.45     1789.91     56.93 o 
 -13   1  14      324.52      366.15     18.42 o 
 -11   1  14     1488.20     1519.06     40.94 o 
  -9   1  14     1306.14     1348.18     38.91 o 
  -7   1  14     1272.06     1335.44     41.99 o 
  -5   1  14     1587.97     1609.29     67.70 o 
 -16   2  14      632.88      707.04     33.54 o 
 -14   2  14     3152.58     3236.51     74.30 o 
 -12   2  14      191.32      211.62     19.70 o 
 -10   2  14      457.20      426.09     24.32 o 
  -8   2  14     1947.23     2088.29     60.38 o 
  -6   2  14      413.06      349.27     22.58 o 
 -15   3  14      299.49      323.02     21.86 o 
 -13   3  14      665.69      707.38     27.53 o 
 -11   3  14      863.84      826.58     33.39 o 
  -9   3  14      668.70      725.35     31.72 o 
  -7   3  14      215.58      184.60     16.01 o 
  -5   3  14      130.14      113.91     17.28 o 
 -16   4  14     1090.94     1075.53     40.22 o 
 -14   4  14      167.21      190.03     16.34 o 
 -12   4  14      822.48      797.80     30.04 o 
 -10   4  14      165.45      158.90     16.26 o 
  -8   4  14     1100.72     1074.51     44.26 o 
  -6   4  14       88.36       87.47     15.03 o 
 -15   5  14      954.63     1000.57     40.38 o 
 -13   5  14      183.45      212.47     16.95 o 
 -11   5  14      150.23      171.74     15.80 o 
  -9   5  14     1405.91     1437.77     56.76 o 
  -7   5  14      908.28      981.34     46.63 o 
 -12   6  14      360.40      414.79     22.92 o 
 -10   6  14      251.17      270.06     19.25 o 
 -14  -4  15      131.66      140.47     18.69 o 
 -12  -4  15      349.48      318.03     25.80 o 
 -10  -4  15      304.80      288.11     35.65 o 
 -15  -3  15     1204.34     1136.79     46.46 o 
 -13  -3  15      381.30      350.72     40.25 o 
 -11  -3  15        6.62      -12.01     12.01 o 
  -9  -3  15      247.45      229.71     26.43 o 
 -16  -2  15     1612.35     1645.01     58.48 o 
 -14  -2  15      327.29      370.86     27.37 o 
 -12  -2  15      201.32      169.73     22.99 o 
 -10  -2  15      947.35     1028.85     39.76 o 
  -8  -2  15      296.04      296.06     25.54 o 
 -15  -1  15      861.70      843.16     40.29 o 
 -13  -1  15     2704.15     2671.42     70.80 o 
 -11  -1  15      758.46      743.38     36.94 o 
  -9  -1  15      403.35      426.44     26.33 o 
  -7  -1  15       58.93       31.02     22.99 o 
 -16   0  15        1.58       -7.22     13.05 o 
 -14   0  15     2648.50     2731.74     72.44 o 
 -12   0  15     4596.85     4591.54     84.89 o 
 -10   0  15       14.12       52.74     11.03 o 
  -8   0  15        0.01       -1.52     10.34 o 
 -15   1  15      886.15      904.02     37.66 o 
 -13   1  15     2290.11     2215.76     52.09 o 
 -11   1  15      713.77      686.31     27.55 o 
  -9   1  15      451.79      452.91     25.10 o 
  -7   1  15       40.59       26.39     12.91 o 
 -16   2  15     1714.31     1848.76     60.20 o 
 -14   2  15      271.20      284.61     19.45 o 
 -12   2  15      156.45      162.03     18.81 o 
 -10   2  15      985.43     1046.17     44.68 o 
  -8   2  15      343.21      320.74     21.27 o 
 -15   3  15     1068.66     1125.85     41.07 o 
 -13   3  15      479.24      513.69     24.92 o 
 -11   3  15        3.96        3.22     11.22 o 
  -9   3  15      239.08      251.32     19.81 o 
 -14   4  15      160.12      155.83     15.55 o 
 -12   4  15      332.12      352.89     21.71 o 
 -10   4  15      318.84      350.46     21.52 o 
 -14  -2  16      523.87      495.45     32.27 o 
 -12  -2  16     1497.91     1501.81    101.37 o 
 -13  -1  16        2.46      -15.18     15.18 o 
 -11  -1  16     1463.24     1539.69     49.89 o 
 -14   0  16      182.43      133.83     18.93 o 
 -12   0  16       80.13       63.98     17.83 o 
 -10   0  16      354.47      359.39     25.08 o 
 -13   1  16       12.96       26.34     11.17 o 
 -11   1  16     1717.04     1713.35     44.68 o 
 -14   2  16      565.46      548.85     29.74 o 
 -12   2  16     1590.50     1681.15     92.70 o 
                                                 
